# Supplementary material for: Survival strategies for the microbiome in a vent-dwelling glass sponge from the middle Okinawa Trough
Source: Front Microbiol. 2025 Aug 29;16:1636046. doi: 10.3389/fmicb.2025.1636046 (PMC12426252; doi:10.3389/fmicb.2025.1636046)
Supplement: Supplementary file 2 [file Table_1.xlsx]

## Sheet: Table S1
Supplementary Table S1. Detail genomic information of sponge-associated prokaryotic MAGs
MAG	Phylum	Putative function	Relative Abundance (%)	Genome Size (bp)	N50 (bp)	Longest contig (bp)	No. of contigs	% GC Content	Coding density (%)	No. of MGEs	Completeness (%)	Contamination (%)	RED value	GTDB-tk classification
Bin01	Thermoproteota	Ammonia-oxidizing archaea	18.9487	1553672	196904	385213	15	32.35	88.54	18	99.55	0.01	0.99483	d__Archaea;p__Thermoproteota;c__Nitrososphaeria;o__Nitrososphaerales;f__Nitrosopumilaceae;g__Nitrosopumilus;s__
Bin02	Thermoproteota	Ammonia-oxidizing archaea	2.51687	1610942	55621	166890	77	31.33	85.04	54	98.19	0	0.98938	d__Archaea;p__Thermoproteota;c__Nitrososphaeria;o__Nitrososphaerales;f__Nitrosopumilaceae;g__Nitrosopumilus;s__
Bin04	Nitrospinota	Nitrite-oxidizing bacteria	1.69723	3011330	850697	888025	5	49.85	88.65	8	95.61	0.61	0.9748	d__Bacteria;p__Nitrospinota;c__Nitrospinia;o__Nitrospinales;f__Nitrospinaceae;g__SZUA-226;s__
Bin05	Omnitrophota	Heterotrophic Omnitrophota	0.208419	1757838	9053	28024	272	40.74	85.78	89	95.55	1.77	0.8403	d__Bacteria;p__Omnitrophota;c__Koll11;o__Zapsychrales;f__Zapsychraceae;g__;s__
Bin06	Pseudomonadota	Sulfur-oxidizing bacteria	0.757044	3769389	980110	1868960	6	58.1	91.13	13	96.51	0.79	0.96299	d__Bacteria;p__Pseudomonadota;c__Alphaproteobacteria;o__Rhodospirillales_A;f__Casp-alpha2;g__Casp-alpha2;s__
Bin08	Pseudomonadota	Sulfur-oxidizing bacteria	3.4752	5091673	129049	526459	70	43.06	87.01	97	97.65	0.48	0.92088	d__Bacteria;p__Pseudomonadota;c__Gammaproteobacteria;o__Arenicellales;f__LS-SOB;g__JAIBDK01;s__
Bin09	Pseudomonadota	Methane-oxidizing bacteria	5.35452	3396869	33821	98190	221	37.26	86.65	62	97.38	0.34	0.90277	d__Bacteria;p__Pseudomonadota;c__Gammaproteobacteria;o__Methylococcales;f__Methylomonadaceae;g__;s__
Bin10	Pseudomonadota	Sulfur-oxidizing bacteria	39.8124	1441324	46592	125553	48	40.21	92.49	22	100	0.01	0.89607	d__Bacteria;p__Pseudomonadota;c__Gammaproteobacteria;o__PS1;f__Thioglobaceae;g__;s__
Bin11	Pseudomonadota	Sulfur-oxidizing bacteria	6.09154	1579913	153804	383677	13	40.41	92.66	13	100	0	0.92794	d__Bacteria;p__Pseudomonadota;c__Gammaproteobacteria;o__PS1;f__Thioglobaceae;g__JAAOIF01;s__
Bin12	Pseudomonadota	Sulfur-oxidizing bacteria	0.415534	4929865	1336792	1545215	16	55.28	93.87	16	97.9	0.28	0.78069	d__Bacteria;p__Pseudomonadota;c__Gammaproteobacteria;o__Pseudomonadales;f__Halieaceae;g__;s__
Bin13	Pseudomonadota	Sulfur-oxidizing bacteria	2.06944	2180910	2180910	2180910	1	41.47	91.97	9	98.8	0.03	0.9696	d__Bacteria;p__Pseudomonadota;c__Gammaproteobacteria;o__UBA4486;f__UBA4486;g__SMWN01;s__
B09 and their relatives
Bin09	Pseudomonadota	Methane-oxidizing bacteria	5.35452	3396869	33821	98190	221	37.26	86.65	62	97.38	0.34	0.90277	d__Bacteria;p__Pseudomonadota;c__Gammaproteobacteria;o__Methylococcales;f__Methylomonadaceae;g__;s__
GCA_003666325	Pseudomonadota	Sponge-associated	NA	2092041	45742	117370	123	0.377345	82.13	52	95.59	0.47	45742	d__Bacteria;p__Pseudomonadota;c__Gammaproteobacteria;o__Methylococcales;f__Methylomonadaceae;g__QPIN01;s__QPIN01 sp003666325
GCA_003666345	Pseudomonadota	Sponge-associated	NA	2006182	37266	117552	128	0.376698	83.08	58	94.55	0.46	37266	d__Bacteria;p__Pseudomonadota;c__Gammaproteobacteria;o__Methylococcales;f__Methylomonadaceae;g__QPIN01;s__QPIN01 sp003666325
GCA_003666335	Pseudomonadota	Sponge-associated	NA	2010086	41117	109107	86	0.378317	85.59	48	94.96	0.29	41117	d__Bacteria;p__Pseudomonadota;c__Gammaproteobacteria;o__Methylococcales;f__Methylomonadaceae;g__QPIN01;s__QPIN01 sp003666385
GCA_003666385	Pseudomonadota	Sponge-associated	NA	2219015	53811	216179	64	0.377578	85.62	53	96.45	0.31	54723	d__Bacteria;p__Pseudomonadota;c__Gammaproteobacteria;o__Methylococcales;f__Methylomonadaceae;g__QPIN01;s__QPIN01 sp003666385
GCA_D14	Pseudomonadota	Free-living	NA	4048108	35005	154763	249	0.376871	87.39	77	98.24	2.34	35005	d__Bacteria;p__Pseudomonadota;c__Gammaproteobacteria;o__Methylococcales;f__Methylomonadaceae;g__QPIN01;s__
GCA_E33	Pseudomonadota	Free-living	NA	3908615	32439	117592	255	0.376512	88.38	62	96.32	0.36	32439	d__Bacteria;p__Pseudomonadota;c__Gammaproteobacteria;o__Methylococcales;f__Methylomonadaceae;g__QPIN01;s__
GCA_013139755	Pseudomonadota	Free-living	NA	4284795	6596	36010	734	0.385115	86.49	115	85.32	5.98	6596	d__Bacteria;p__Pseudomonadota;c__Gammaproteobacteria;o__Methylococcales;f__Methylomonadaceae;g__QPIN01;s__QPIN01 sp013139755
GCA_021647145	Pseudomonadota	Free-living	NA	3504117	24132	69793	216	0.359488	85.76	89	93.97	1.93	24132	d__Bacteria;p__Pseudomonadota;c__Gammaproteobacteria;o__Methylococcales;f__Methylomonadaceae;g__QPIN01;s__QPIN01 sp021647145
GCA_024280355	Pseudomonadota	Free-living	NA	3605172	18877	71971	280	0.359642	85.27	60	95.64	2.66	18877	d__Bacteria;p__Pseudomonadota;c__Gammaproteobacteria;o__Methylococcales;f__Methylomonadaceae;g__QPIN01;s__QPIN01 sp021647145
GCA_021647585	Pseudomonadota	Free-living	NA	4022395	50656	220668	116	0.386738	84.86	98	96.9	2.21	50656	d__Bacteria;p__Pseudomonadota;c__Gammaproteobacteria;o__Methylococcales;f__Methylomonadaceae;g__QPIN01;s__QPIN01 sp021647585
GCA_024277965	Pseudomonadota	Free-living	NA	3575550	14926	53515	350	0.385762	84.48	66	93.2	1.33	14926	d__Bacteria;p__Pseudomonadota;c__Gammaproteobacteria;o__Methylococcales;f__Methylomonadaceae;g__QPIN01;s__QPIN01 sp021647585
GCA_023134955	Pseudomonadota	Free-living	NA	3142259	8752	38688	510	0.375154	86.78	46	97.52	3.49	8752	d__Bacteria;p__Pseudomonadota;c__Gammaproteobacteria;o__Methylococcales;f__Methylomonadaceae;g__QPIN01;s__QPIN01 sp023134955
GCA_023145835	Pseudomonadota	Free-living	NA	3923698	29143	106815	245	0.357138	84.36	81	95.47	1.38	29143	d__Bacteria;p__Pseudomonadota;c__Gammaproteobacteria;o__Methylococcales;f__Methylomonadaceae;g__QPIN01;s__QPIN01 sp023145835
GCA_024277935	Pseudomonadota	Free-living	NA	3277141	19638	74212	280	0.373768	87.38	55	89.01	4.79	19638	d__Bacteria;p__Pseudomonadota;c__Gammaproteobacteria;o__Methylococcales;f__Methylomonadaceae;g__QPIN01;s__QPIN01 sp024277935

## Sheet: Table S2
Supplementary Table S2. Reference prokaryotic genomes using in the phylogenomic tree of sponge-associated MAGs in Figure 2
MAG	Reference genome	Organism name	Lifestyle	Host	Envioronment	Depth	GTDB-tk classification (R214)	Genome size (bp)	% GC	No. of contigs	N50 (contigs)	Longest contig (bp)	Mean contig length (bp)	No. of scaffolds	N50 (scaffolds)	Longest scaffold (bp)	Mean scaffold length (bp)	Completeness (%)	Contamination (%)
Bin01/Bin02	SQW35.B02	SQW35.B02	Sponge-associated	glass sponge	seamount	deep	d__Archaea;p__Thermoproteota;c__Nitrososphaeria;o__Nitrososphaerales;f__Nitrosopumilaceae;g__Nitrosopumilus;s__	1607433	0.330008	124	20554	66786	12963.2	124	20554	66786	12963.2	99.03	0.97
Bin01/Bin02	SQW35.B03	SQW35.B03	Sponge-associated	glass sponge	seamount	deep	d__Archaea;p__Thermoproteota;c__Nitrososphaeria;o__Nitrososphaerales;f__Nitrosopumilaceae;g__Nitrosopumilus;s__	995811	0.319255	37	46717	122028	26913.8	37	46717	122028	26913.8	75.73	0.07
Bin01/Bin02	SQW35.B04	SQW35.B04	Sponge-associated	glass sponge	seamount	deep	d__Archaea;p__Thermoproteota;c__Nitrososphaeria;o__Nitrososphaerales;f__Nitrosopumilaceae;g__Nitrosopumilus;s__	1647748	0.321576	97	28418	113303	16987.1	97	28418	113303	16987.1	95.63	2.91
Bin01/Bin02	GCA_013407165	Nitrosopumilus oxyclinae (archaea)	Free-living				d__Archaea;p__Thermoproteota;c__Nitrososphaeria;o__Nitrososphaerales;f__Nitrosopumilaceae;g__Nitrosopumilus;s__Nitrosopumilus oxyclinae	1585110	0.330535	1	1585110	1585110	1585110	1	1585110	1585110	1585110	99.51	0
Bin01/Bin02	GCA_001543015	Nitrosopumilus sp. LS_AOA (archaea)	Sponge-associated	glass sponge	seamount	deep	d__Archaea;p__Thermoproteota;c__Nitrososphaeria;o__Nitrososphaerales;f__Nitrosopumilaceae;g__Nitrosopumilus;s__Nitrosopumilus sp001543015	1925182	0.316419	67	41513	218566	28734.1	67	41513	218566	28734.1	100	0
Bin01/Bin02	GCA_002317795	Nitrososphaerota archaeon (archaea)	Free-living				d__Archaea;p__Thermoproteota;c__Nitrososphaeria;o__Nitrososphaerales;f__Nitrosopumilaceae;g__Nitrosopumilus;s__Nitrosopumilus sp002317795	1906738	0.314358	37	68935	252792	51524.1	37	68949	252867	51533.5	93.85	0.97
Bin01/Bin02	GCA_013203245	Nitrosopumilus sp. (archaea)	Free-living				d__Archaea;p__Thermoproteota;c__Nitrososphaeria;o__Nitrososphaerales;f__Nitrosopumilaceae;g__Nitrosopumilus;s__Nitrosopumilus sp013203245	1452004	0.337445	149	14295	50207	9744.99	149	14295	50207	9744.99	89	5.74
Bin04	GCA_003229345	Nitrospirota bacterium (bacteria)	Free-living				d__Bacteria;p__Nitrospinota;c__Nitrospinia;o__Nitrospinales;f__Nitrospinaceae;g__SZUA-226;s__SZUA-226 sp003229345	2106088	0.503474	480	5175	25404	4387.68	480	5175	25404	4387.68	73.97	3.19
Bin04	GCA_004357365	Nitrospina sp. (bacteria)	Free-living				d__Bacteria;p__Nitrospinota;c__Nitrospinia;o__Nitrospinales;f__Nitrospinaceae;g__SZUA-226;s__SZUA-226 sp004357365	2014134	0.544391	186	12429	37508	10828.7	186	12429	37508	10828.7	82.75	2.56
Bin04	GCA_004357485	Nitrospina sp. (bacteria)	Free-living				d__Bacteria;p__Nitrospinota;c__Nitrospinia;o__Nitrospinales;f__Nitrospinaceae;g__SZUA-226;s__SZUA-226 sp004357365	1189949	0.545612	148	7689	29130	8040.2	148	7689	29130	8040.2	53.89	0.85
Bin04	GCA_024644405	Nitrospinaceae bacterium (bacteria)	Free-living		Saline sediment		d__Bacteria;p__Nitrospinota;c__Nitrospinia;o__Nitrospinales;f__Nitrospinaceae;g__SZUA-226;s__SZUA-226 sp024644405	2979394	0.517513	44	178475	491843	67706.5	40	178475	491843	74484.9	95.3	5.56
Bin05	GCA_018062515	Candidatus Omnitrophota bacterium (bacteria)	Free-living		water		d__Bacteria;p__Omnitrophota;c__Koll11;o__Zapsychrales;f__Zapsychraceae;g__JAGOSC01;s__JAGOSC01 sp018062515	2623689	0.395724	121	39458	111417	21682.6	120	39458	111417	21864.1	90.86	3.29
Bin05	GCA_020429915	Candidatus Omnitrophota bacterium (bacteria)	Free-living		activated sludge from Shatin waste water treatment plant collected monthly from 2007 through 2015		d__Bacteria;p__Omnitrophota;c__Koll11;o__Zapsychrales;f__Zapsychraceae;g__JAGOSC01;s__JAGOSC01 sp020429915	3345322	0.552589	48	116165	520920	69668	33	168026	520922	101373	92.95	1.08
Bin05	GCA_020632495	Candidatus Omnitrophota bacterium (bacteria)	Free-living		activated sludge from Shatin waste water treatment plant collected monthly from 2007 through 2015		d__Bacteria;p__Omnitrophota;c__Koll11;o__Zapsychrales;f__Zapsychraceae;g__JAGOSC01;s__JAGOSC01 sp020632495	3727153	0.553384	19	2008960	2008960	196166	19	2008960	2008960	196166	91.87	2.33
Bin05	GCA_020430005	Candidatus Omnitrophota bacterium (bacteria)	Free-living		activated sludge from Shatin waste water treatment plant collected monthly from 2007 through 2015		d__Bacteria;p__Omnitrophota;c__Koll11;o__Zapsychrales;f__Zapsychraceae;g__JAGQKQ01;s__JAGQKQ01 sp020430005	2059524	0.42041	375	7662	33672	5492.01	373	7662	33672	5521.51	77.17	1.17
Bin05	GCA_020430025						d__Bacteria;p__Omnitrophota;c__Koll11;o__Zapsychrales;f__Zapsychraceae;g__JACKFK01;s__JACKFK01 sp020632515	2453256	0.372551	519	6105	24502	4725.81	511	6105	24502	4800.89	85.92	3.51
Bin05	GCA_020632515						d__Bacteria;p__Omnitrophota;c__Koll11;o__Zapsychrales;f__Zapsychraceae;g__JACKFK01;s__JACKFK01 sp020632515	1660232	0.371747	19	172016	256068	87380.6	19	172016	256068	87380.6	72.58	1.08
Bin06	GCA_002938315	Alphaproteobacteria bacterium MarineAlpha3_Bin2 (a-proteobacteria)	Free-living		marine metagenome	deep	d__Bacteria;p__Pseudomonadota;c__Alphaproteobacteria;o__Rhodospirillales_A;f__Casp-alpha2;g__Casp-alpha2;s__Casp-alpha2 sp002938315	2272903	0.572933	123	24919	92804	18478.9	123	24919	92804	18478.9	96.09	0.5
Bin06	GCA_015658515	Rhodospirillales bacterium (a-proteobacteria)	Free-living		Hydrothermal Plume		d__Bacteria;p__Pseudomonadota;c__Alphaproteobacteria;o__Rhodospirillales_A;f__Casp-alpha2;g__Casp-alpha2;s__Casp-alpha2 sp002938315	2089044	0.574939	296	8096	35418	7057.58	296	8096	35418	7057.58	83.09	2.65
Bin06	GCA_015659285	Rhodospirillales bacterium (a-proteobacteria)	Free-living		Dilute Hydrothermal Plume		d__Bacteria;p__Pseudomonadota;c__Alphaproteobacteria;o__Rhodospirillales_A;f__Casp-alpha2;g__Casp-alpha2;s__Casp-alpha2 sp002938315	2365903	0.575624	411	6367	38993	5756.45	411	6367	38993	5756.45	85.99	2.82
Bin06	GCA_013203955	Rhodospirillales bacterium (a-proteobacteria)	Free-living				d__Bacteria;p__Pseudomonadota;c__Alphaproteobacteria;o__Rhodospirillales_A;f__Casp-alpha2;g__Casp-alpha2;s__Casp-alpha2 sp013203955	3135012	0.577313	245	20472	106002	12796	245	20472	106002	12796	90.31	6.55
Bin06	GCA_013204265	Rhodospirillales bacterium (a-proteobacteria)	Free-living				d__Bacteria;p__Pseudomonadota;c__Alphaproteobacteria;o__Rhodospirillales_A;f__Casp-alpha2;g__Casp-alpha2;s__Casp-alpha2 sp013204265	3135265	0.578138	371	12201	57737	8450.85	371	12201	57737	8450.85	89.12	3.17
Bin06	GCA_016763915	Rhodospirillales bacterium (a-proteobacteria)	Free-living				d__Bacteria;p__Pseudomonadota;c__Alphaproteobacteria;o__Rhodospirillales_A;f__Casp-alpha2;g__Casp-alpha2;s__Casp-alpha2 sp016763915	1738317	0.60055	357	5007	16028	4869.24	357	5007	16028	4869.24	56.72	1
Bin08	GCA_024679435	Gammaproteobacteria bacterium (g-proteobacteria)	Free-living		Coastal water	surface	d__Bacteria;p__Pseudomonadota;c__Gammaproteobacteria;o__Arenicellales;f__LS-SOB;g__JAIBDK01;s__JAIBDK01 sp024679435	2768488	0.46701	491	6851	29683	5638.47	491	6851	29683	5638.47	73.93	3.05
Bin08	GCA_001543005	Candidatus Spongiihabitans thiooxidans (g-proteobacteria)	Sponge-associated	glass sponge	seamount	deep	d__Bacteria;p__Pseudomonadota;c__Gammaproteobacteria;o__Arenicellales;f__LS-SOB;g__LS-SOB;s__LS-SOB sp001543005	2694031	0.474724	42	107984	334838	64143.6	42	107984	334838	64143.6	95.39	2.44
Bin08	GCA_009837165	Gammaproteobacteria bacterium (g-proteobacteria)	Sponge-associated	other sponge			d__Bacteria;p__Pseudomonadota;c__Gammaproteobacteria;o__Arenicellales;f__LS-SOB;g__VYGS01;s__VYGS01 sp009841725	2625454	0.594177	360	10818	61928	7289.73	254	15139	76761	10336.4	86.14	0.71
Bin08	GCA_011088025	Gammaproteobacteria bacterium (g-proteobacteria)	Sponge-associated	Mycale hentscheli			d__Bacteria;p__Pseudomonadota;c__Gammaproteobacteria;o__Arenicellales;f__LS-SOB;g__WLWV01;s__WLWV01 sp011088265	3945937	0.461433	324	19939	94301	12159.1	244	23918	94301	16171.9	89.63	2.44
Bin08	GCA_011088265	Gammaproteobacteria bacterium (g-proteobacteria)	Sponge-associated	Mycale hentscheli			d__Bacteria;p__Pseudomonadota;c__Gammaproteobacteria;o__Arenicellales;f__LS-SOB;g__WLWV01;s__WLWV01 sp011088265	4173061	0.461754	373	16998	107475	11176.3	317	19362	165452	13164.2	96.44	2.13
Bin08	GCA_012103395	Gammaproteobacteria bacterium (g-proteobacteria)	Sponge-associated	Mycale hentscheli			d__Bacteria;p__Pseudomonadota;c__Gammaproteobacteria;o__Arenicellales;f__LS-SOB;g__WLWV01;s__WLWV01 sp012103395	3364909	0.459005	339	13166	41763	9925.99	339	13166	41763	9925.99	90.7	1.22
Bin08	GCA_011523765	Gammaproteobacteria bacterium (g-proteobacteria)	Sponge-associated	Coscinoderma mathewsi			d__Bacteria;p__Pseudomonadota;c__Gammaproteobacteria;o__Arenicellales;f__LS-SOB;g__WTGA01;s__WTGA01 sp011523765	3085803	0.569493	191	24381	81031	16149.2	177	26159	81031	17433.9	97.56	2.13
Bin09	GCA_003666325	Methylococcales symbiont of Iophon sp. n. MRB-2018 (g-proteobacteria)	Sponge-associated	other sponge	asphalt	deep	d__Bacteria;p__Pseudomonadota;c__Gammaproteobacteria;o__Methylococcales;f__Methylomonadaceae;g__QPIN01;s__QPIN01 sp003666325	2092041	0.377345	123	45742	117370	17008.5	123	45742	117370	17008.5	95.59	0.47
Bin09	GCA_003666345	Methylococcales symbiont of Iophon sp. n. MRB-2018 (g-proteobacteria)	Sponge-associated	other sponge	asphalt	deep	d__Bacteria;p__Pseudomonadota;c__Gammaproteobacteria;o__Methylococcales;f__Methylomonadaceae;g__QPIN01;s__QPIN01 sp003666325	2006182	0.376698	128	37266	117552	15671.8	126	37266	117552	15922.1	94.55	0.46
Bin09	GCA_003666335	Methylococcales symbiont of Hymedesmia sp. n. MRB-2018 (g-proteobacteria)	Sponge-associated	other sponge	asphalt	deep	d__Bacteria;p__Pseudomonadota;c__Gammaproteobacteria;o__Methylococcales;f__Methylomonadaceae;g__QPIN01;s__QPIN01 sp003666385	2010086	0.378317	86	41117	109107	23371.7	84	41117	109107	23929.6	94.96	0.29
Bin09	GCA_003666385	Methylococcales symbiont of Hymedesmia sp. n. MRB-2018 (g-proteobacteria)	Sponge-associated	other sponge	asphalt	deep	d__Bacteria;p__Pseudomonadota;c__Gammaproteobacteria;o__Methylococcales;f__Methylomonadaceae;g__QPIN01;s__QPIN01 sp003666385	2219015	0.377578	64	53811	216179	34671.8	63	54723	216187	35222.5	96.45	0.31
Bin09	GCA_D14	GCA_D14	Free-living		sediment		d__Bacteria;p__Pseudomonadota;c__Gammaproteobacteria;o__Methylococcales;f__Methylomonadaceae;g__QPIN01;s__	4048108	0.376871	249	35005	154763	16257.5	249	35005	154763	16257.5	98.24	2.34
Bin09	GCA_E33	GCA_E33	Free-living		sediment		d__Bacteria;p__Pseudomonadota;c__Gammaproteobacteria;o__Methylococcales;f__Methylomonadaceae;g__QPIN01;s__	3908615	0.376512	255	32439	117592	15327.9	255	32439	117592	15327.9	96.32	0.36
Bin09	GCA_013139755	Methylomarinum sp. (g-proteobacteria)	Free-living			deep	d__Bacteria;p__Pseudomonadota;c__Gammaproteobacteria;o__Methylococcales;f__Methylomonadaceae;g__QPIN01;s__QPIN01 sp013139755	4284795	0.385115	734	6596	36010	5837.6	734	6596	36010	5837.6	85.32	5.98
Bin09	GCA_021647145	Methylococcaceae bacterium (g-proteobacteria)	Free-living			deep	d__Bacteria;p__Pseudomonadota;c__Gammaproteobacteria;o__Methylococcales;f__Methylomonadaceae;g__QPIN01;s__QPIN01 sp021647145	3504117	0.359488	216	24132	69793	16222.8	216	24132	69793	16222.8	93.97	1.93
Bin09	GCA_024280355	Gammaproteobacteria bacterium (g-proteobacteria)	Free-living		hydrothermal vent chminey	deep	d__Bacteria;p__Pseudomonadota;c__Gammaproteobacteria;o__Methylococcales;f__Methylomonadaceae;g__QPIN01;s__QPIN01 sp021647145	3605172	0.359642	280	18877	71971	12875.6	280	18877	71971	12875.6	95.64	2.66
Bin09	GCA_021647585	Methylococcaceae bacterium (g-proteobacteria)	Free-living			deep	d__Bacteria;p__Pseudomonadota;c__Gammaproteobacteria;o__Methylococcales;f__Methylomonadaceae;g__QPIN01;s__QPIN01 sp021647585	4022395	0.386738	116	50656	220668	34675.8	116	50656	220668	34675.8	96.9	2.21
Bin09	GCA_024277965	Gammaproteobacteria bacterium (g-proteobacteria)	Free-living			deep	d__Bacteria;p__Pseudomonadota;c__Gammaproteobacteria;o__Methylococcales;f__Methylomonadaceae;g__QPIN01;s__QPIN01 sp021647585	3575550	0.385762	350	14926	53515	10215.9	350	14926	53515	10215.9	93.2	1.33
Bin09	GCA_023134955	Methylococcales bacterium (g-proteobacteria)	Free-living			deep	d__Bacteria;p__Pseudomonadota;c__Gammaproteobacteria;o__Methylococcales;f__Methylomonadaceae;g__QPIN01;s__QPIN01 sp023134955	3142259	0.375154	510	8752	38688	6161.29	510	8752	38688	6161.29	97.52	3.49
Bin09	GCA_023145835	Methylococcales bacterium (g-proteobacteria)	Free-living		cold seep	deep	d__Bacteria;p__Pseudomonadota;c__Gammaproteobacteria;o__Methylococcales;f__Methylomonadaceae;g__QPIN01;s__QPIN01 sp023145835	3923698	0.357138	245	29143	106815	16015.1	245	29143	106815	16015.1	95.47	1.38
Bin09	GCA_024277935	Gammaproteobacteria bacterium (g-proteobacteria)	Free-living			deep	d__Bacteria;p__Pseudomonadota;c__Gammaproteobacteria;o__Methylococcales;f__Methylomonadaceae;g__QPIN01;s__QPIN01 sp024277935	3277141	0.373768	280	19638	74212	11704.1	280	19638	74212	11704.1	89.01	4.79
Bin10/Bin11	SQW35.B14	SQW35.B14	Sponge-associated	glass sponge	seamount	deep	d__Bacteria;p__Pseudomonadota;c__Gammaproteobacteria;o__PS1;f__Thioglobaceae;g__;s__	1624528	0.353445	73	37904	114770	22253.8	73	37904	114770	22253.8	89.94	0.61
Bin10/Bin11	GCA_002007405	Gammaproteobacteria bacterium Gsub (g-proteobacteria)	Sponge-associated	other sponge	cold seep	deep	d__Bacteria;p__Pseudomonadota;c__Gammaproteobacteria;o__PS1;f__Thioglobaceae;g__JAAOIF01;s__JAAOIF01 sp002007405	1371853	0.381807	14	103257	211559	97989.5	14	103257	211559	97989.5	98.01	0
Bin10/Bin11	GCA_015163925	Candidatus Thioglobus sp. (SUP05 cluster bacterium)	Sponge-associated	other sponge	vent	deep	d__Bacteria;p__Pseudomonadota;c__Gammaproteobacteria;o__PS1;f__Thioglobaceae;g__JAAOIF01;s__JAAOIF01 sp015163925	1168428	0.429888	237	6696	20914	4919.22	230	6963	20914	5080.12	88.89	2.5
Bin10/Bin11	GCA_008364125	Candidatus Thioglobus sp. (SUP05 cluster bacterium)	Sponge-associated	other sponge	vent	deep	d__Bacteria;p__Pseudomonadota;c__Gammaproteobacteria;o__PS1;f__Thioglobaceae;g__Thiodubiliella;s__Thiodubiliella sp008364125	1175305	0.413736	163	13216	56670	7210.34	161	13573	56670	7300.03	96.03	0.66
Bin10/Bin11	GCA_008364135	Candidatus Thioglobus sp. (SUP05 cluster bacterium)	Sponge-associated	other sponge	vent	deep	d__Bacteria;p__Pseudomonadota;c__Gammaproteobacteria;o__PS1;f__Thioglobaceae;g__Thiodubiliella;s__Thiodubiliella sp008364125	1066217	0.416678	201	7745	30845	5302.46	191	7830	30845	5582.29	92.44	1.53
Bin12	GCA_009910365	Aequoribacter fuscus (g-proteobacteria)	Free-living		seawater	surface	d__Bacteria;p__Pseudomonadota;c__Gammaproteobacteria;o__Pseudomonadales;f__Halieaceae;g__Aequoribacter;s__Aequoribacter fuscus	3095392	0.516672	1	3095392	3095392	3095392	1	3095392	3095392	3095392	99.07	0.48
Bin12	GCA_002748505	Gammaproteobacteria bacterium (g-proteobacteria)	Symbiotic	Tursiops truncatus		shallow	d__Bacteria;p__Pseudomonadota;c__Gammaproteobacteria;o__Pseudomonadales;f__Halieaceae;g__GCA-2748505;s__GCA-2748505 sp002748505	1694115	0.546201	241	11066	36130	7029.52	241	11066	36130	7029.52	67.45	1.76
Bin12	GCA_013214775	Halieaceae bacterium (g-proteobacteria)	Free-living		marine metagenome	deep	d__Bacteria;p__Pseudomonadota;c__Gammaproteobacteria;o__Pseudomonadales;f__Halieaceae;g__Halioglobus_A;s__Halioglobus_A pacificus	3215131	0.575151	187	31368	95823	17190.1	144	41571	150512	22327.3	97.31	1.66
Bin12	GCA_014652275	Halioglobus pacificus (g-proteobacteria)	NA		not applicable		d__Bacteria;p__Pseudomonadota;c__Gammaproteobacteria;o__Pseudomonadales;f__Halieaceae;g__Halioglobus_A;s__Halioglobus_A pacificus	3418305	0.572656	8	1938067	1938067	427288	8	1938067	1938067	427288	99.46	1.03
Bin12	GCA_010669285	Kineobactrum salinum (g-proteobacteria)	Free-living		marine sediment		d__Bacteria;p__Pseudomonadota;c__Gammaproteobacteria;o__Pseudomonadales;f__Halieaceae;g__Kineobactrum;s__Kineobactrum salinum	4649503	0.606833	1	4649503	4649503	4649503	1	4649503	4649503	4649503	97.37	1.41
Bin12	GCA_002868715	Kineobactrum sediminis (g-proteobacteria)	Free-living		solar saltern sediment		d__Bacteria;p__Pseudomonadota;c__Gammaproteobacteria;o__Pseudomonadales;f__Halieaceae;g__Kineobactrum;s__Kineobactrum sediminis	4060980	0.584188	39	388027	789776	104128	39	388027	789776	104128	100	1.95
Bin12	GCA_014077625	Sediminihaliea albiluteola (g-proteobacteria)	Free-living		marine sediment		d__Bacteria;p__Pseudomonadota;c__Gammaproteobacteria;o__Pseudomonadales;f__Halieaceae;g__Sediminihaliea;s__Sediminihaliea albiluteola	3304636	0.526091	18	932827	1303383	183591	18	932827	1303383	183591	99.35	0.43
Bin13	GCA_003645215	Gammaproteobacteria bacterium (g-proteobacteria)	Free-living				d__Bacteria;p__Pseudomonadota;c__Gammaproteobacteria;o__UBA4486;f__UBA4486;g__SMWN01;s__SMWN01 sp003645215	2449943	0.439938	389	7530	54275	6298.05	389	7530	54275	6298.05	82.03	2.23
Bin13	GCA_003645265	Gammaproteobacteria bacterium (g-proteobacteria)	Free-living				d__Bacteria;p__Pseudomonadota;c__Gammaproteobacteria;o__UBA4486;f__UBA4486;g__SMWN01;s__SMWN01 sp003645215	2240585	0.443961	399	6194	43018	5615.5	399	6194	43018	5615.5	73.72	2.69
Bin13	GCA_004356415	Gammaproteobacteria bacterium (g-proteobacteria)	Free-living				d__Bacteria;p__Pseudomonadota;c__Gammaproteobacteria;o__UBA4486;f__UBA4486;g__SMWN01;s__SMWN01 sp004356415	1297202	0.434139	157	8128	27468	8262.43	157	8128	27468	8262.43	67.01	3.27
Bin13	GCA_014239225	Gammaproteobacteria bacterium (g-proteobacteria)	Sponge-associated	glass sponge	low-oxygen environment	shallow	d__Bacteria;p__Pseudomonadota;c__Gammaproteobacteria;o__UBA4486;f__UBA4486;g__UBA11869;s__UBA11869 sp014239225	1033241	0.353258	296	6249	28302	3490.15	282	6249	28302	3663.98	60.62	2.09
Bin13	GCA_012103475	Gammaproteobacteria bacterium (g-proteobacteria)	Free-living				d__Bacteria;p__Pseudomonadota;c__Gammaproteobacteria;o__UBA4486;f__UBA4486;g__WLWS01;s__WLWS01 sp012103475	4192771	0.460573	17	632675	1168214	246634	17	632675	1168214	246634	91.53	3.73

## Sheet: Table S3
Supplementary Table S3. ANI values between sponge-assoicated MAGs and their close relatives
MAG	Reference genome	ANI (%)
Bin01	GCA_013203245	91.6245
Bin01	SQW35.B04	86.8868
Bin01	GCA_013407165	86.4558
Bin01	SQW35.B03	82.9671
Bin01	GCA_001543015	82.1632
Bin01	GCA_002317795	81.7071
Bin01	SQW35.B02	80.9967
Bin02	GCA_001543015	92.0209
Bin02	GCA_002317795	91.8099
Bin02	SQW35.B03	91.3111
Bin02	SQW35.B04	81.6949
Bin02	GCA_013203245	81.5371
Bin02	GCA_013407165	81.4239
Bin02	SQW35.B02	81.3401
Bin04	GCA_003229345	88.1759
Bin04	GCA_024644405	84.8136
Bin04	GCA_004357485	81.2609
Bin04	GCA_004357365	80.9913
Bin06	GCA_015659285	87.5811
Bin06	GCA_002938315	87.4898
Bin06	GCA_015658515	87.4158
Bin06	GCA_016763915	79.1005
Bin06	GCA_013204265	78.2622
Bin06	GCA_013203955	78.0503
Bin08	GCA_024679435	76.812
Bin09	GCA_021647585	77.6503
Bin09	GCA_024277965	77.5311
Bin09	GCA_003666335	77.4334
Bin09	GCA_003666385	77.4318
Bin09	GCA_003666345	77.2065
Bin09	GCA_003666325	77.154
Bin09	GCA_023134955	77.1225
Bin09	GCA_024277935	77.0827
Bin09	GCA_013139755	77.0546
Bin09	GCA_D14	77.0331
Bin09	GCA_E33	76.9571
Bin09	GCA_023145835	76.8923
Bin09	GCA_021647145	76.8104
Bin09	GCA_024280355	76.6904
Bin10	GCA_008364125	77.1619
Bin10	GCA_008364135	76.7541
Bin10	GCA_015163925	76.734
Bin10	GCA_002007405	76.5607
Bin11	GCA_015163925	77.4601
Bin11	GCA_008364125	76.887
Bin11	GCA_002007405	76.5751
Bin11	GCA_008364135	76.4764
Bin12	GCA_014652275	76.3589
Bin12	GCA_014077625	76.3308
Bin12	GCA_013214775	76.285
Bin12	GCA_010669285	76.2266
Bin12	GCA_002868715	76.2232
Bin13	GCA_003645215	81.7179
Bin13	GCA_003645265	81.5576
Bin13	GCA_004356415	78.6108

## Sheet: Table S4
Supplementary Table S4. AAI values between sponge-assoicated MAGs and their close relatives
MAG	Reference genome	Genes in query	Genes in reference	# orthologous genes	Mean AAI (%)	Std AAI (%)	Orthologous fraction (%)
Bin01	GCA_013203245	1916	1809	1290	92.29	7.91	71.31
Bin01	SQW35.B04	1916	2097	1433	87.48	9.7	74.79
Bin01	GCA_013407165	1916	1890	1476	87.31	9.35	78.1
Bin01	SQW35.B03	1916	1195	907	81.78	10.17	75.9
Bin01	SQW35.B02	1916	1934	1250	80.87	9.07	65.24
Bin01	GCA_001543015	1916	2258	1423	80.45	10.53	74.27
Bin01	GCA_002317795	1916	2340	1383	79.19	10.52	72.18
Bin02	GCA_001543015	2062	2258	1372	91.35	9.14	66.54
Bin02	SQW35.B03	2062	1195	897	91.01	8.86	75.06
Bin02	GCA_002317795	2062	2340	1354	90.6	8.33	65.66
Bin02	GCA_013407165	2062	1890	1283	81.25	9.74	67.88
Bin02	SQW35.B04	2062	2097	1282	81.12	10.31	62.17
Bin02	SQW35.B02	2062	1934	1237	80.73	9.73	63.96
Bin02	GCA_013203245	2062	1809	1104	80.72	9.99	61.03
Bin04	GCA_003229345	2851	2181	1414	89.09	8.1	64.83
Bin04	GCA_024644405	2851	2800	2241	86.07	8.71	80.04
Bin04	GCA_004357485	2851	1119	872	80.89	9.53	77.93
Bin04	GCA_004357365	2851	1939	1549	80.28	9.52	79.89
Bin05	GCA_020430005	1806	1908	693	63.9	11.89	38.37
Bin05	GCA_020430025	1806	2216	730	63.77	12.07	40.42
Bin05	GCA_020632515	1806	1588	632	63.07	12.39	39.8
Bin05	GCA_020429915	1806	3000	877	62.27	12.02	48.56
Bin05	GCA_018062515	1806	2406	835	62.21	11.81	46.23
Bin05	GCA_020632495	1806	3196	898	61.99	12.22	49.72
Bin06	GCA_002938315	3498	2339	1851	88.41	7.31	79.14
Bin06	GCA_015658515	3498	2174	1547	88.08	8.08	71.16
Bin06	GCA_015659285	3498	2439	1572	87.6	9.69	64.45
Bin06	GCA_016763915	3498	1768	1004	74.55	11.39	56.79
Bin06	GCA_013204265	3498	3274	1888	73.19	11.18	57.67
Bin06	GCA_013203955	3498	3144	1940	71.46	11.47	61.7
Bin08	GCA_024679435	4793	2517	1597	71.84	13.63	63.45
Bin08	GCA_001543005	4793	2534	1418	67.3	13.49	55.96
Bin08	GCA_011523765	4793	2814	1660	65.4	12.96	58.99
Bin08	GCA_012103395	4793	3082	1689	63.7	14.12	54.8
Bin08	GCA_011088265	4793	3959	1795	63.15	13.86	45.34
Bin08	GCA_011088025	4793	3733	1769	63.09	14.05	47.39
Bin08	GCA_009837165	4793	2461	1446	62.86	12.78	58.76
Bin09	GCA_021647585	3201	3593	1777	76.36	12.59	55.51
Bin09	GCA_024277965	3201	3397	1549	76.24	12.54	48.39
Bin09	GCA_003666325	3201	1993	1340	75.88	11.16	67.24
Bin09	GCA_003666335	3201	1964	1354	75.87	11.43	68.94
Bin09	GCA_003666385	3201	2124	1368	75.87	11.47	64.41
Bin09	GCA_003666345	3201	1940	1318	75.84	11.17	67.94
Bin09	GCA_023134955	3201	2949	1563	74.48	12.63	53
Bin09	GCA_013139755	3201	3896	1380	73.92	13.56	43.11
Bin09	GCA_E33	3201	3807	1668	73.43	13.24	52.11
Bin09	GCA_D14	3201	4158	1618	73.42	13.39	50.55
Bin09	GCA_023145835	3201	3338	1596	73.37	13.07	49.86
Bin09	GCA_024277935	3201	3092	1444	73.23	12.6	46.7
Bin09	GCA_024280355	3201	3525	1488	73.19	12.96	46.49
Bin09	GCA_021647145	3201	3224	1562	72.99	13.06	48.8
Bin10	GCA_015163925	1549	1253	817	73.54	10.92	65.2
Bin10	GCA_002007405	1549	1381	1019	72.74	10.71	73.79
Bin10	GCA_008364135	1549	1088	869	72.56	11.62	79.87
Bin10	GCA_008364125	1549	1179	942	72.48	11.54	79.9
Bin10	SQW35.B14	1549	1551	850	65.93	10.71	54.87
Bin11	GCA_015163925	1683	1253	856	78.97	9.49	68.32
Bin11	GCA_002007405	1683	1381	1060	73.83	10.44	76.76
Bin11	GCA_008364135	1683	1088	863	73.3	11.15	79.32
Bin11	GCA_008364125	1683	1179	927	73.27	10.99	78.63
Bin11	SQW35.B14	1683	1551	863	66.18	10.82	55.64
Bin12	GCA_014077625	4484	2930	1728	63.78	13.82	58.98
Bin12	GCA_013214775	4484	3024	1864	63.25	13.88	61.64
Bin12	GCA_014652275	4484	3117	1991	63.22	13.79	63.88
Bin12	GCA_002868715	4484	3619	1906	63.13	13.72	52.67
Bin12	GCA_010669285	4484	4339	1624	62.58	14.55	37.43
Bin12	GCA_002748505	4484	1535	837	62.53	14.59	54.53
Bin12	GCA_009910365	4484	2817	1570	58.97	14.4	55.73
Bin13	GCA_003645265	2109	2192	1095	84.04	11.15	51.92
Bin13	GCA_003645215	2109	2298	1240	83.99	10.59	58.8
Bin13	GCA_004356415	2109	1267	862	80.83	8.97	68.03
Bin13	GCA_014239225	2109	1073	625	61.84	12.15	58.25
Bin13	GCA_012103475	2109	4015	1268	60.92	12.91	60.12

## Sheet: Table S5
Supplementary Table S5. 16S rRNA gene sequences of sponge-associated MAGs used for the analyses of global distribution patterns
MAG	16S rRNA gene ID	Used for global distribution analyses	Length (bp)	Source	Full ID
Bin01	denovo1487	No	385	Amplicons	denovo1487
Bin01	NODE_13212_length_1168_cov_37.549472.1	No	1165	metagenome	NODE_13212_length_1168_cov_37.549472.1 /start=3 /end=1167 /strand=- Archaeal:16S_rRNA
Bin01	SPSG.B01.NODE_51_length_92130_cov_174.529619.1	Yes	1488	MAGs	SPSG.B01.NODE_51_length_92130_cov_174.529619.1 /start=42014 /end=43501 /strand=- Archaeal:16S_rRNA
Bin02	denovo5709	Yes	385	Amplicons	denovo5709
Bin02	denovo7882	No	385	Amplicons	denovo7882
Bin04	NODE_5_length_1314206_cov_24.402831.1	Yes	1525	metagenome	NODE_5_length_1314206_cov_24.402831.1 /start=723806 /end=725330 /strand=- Archaeal:16S_rRNA
Bin04	SPSG.B04.NODE_2_length_1314206_cov_12.559208.1	Yes	1525	MAGs	SPSG.B04.NODE_2_length_1314206_cov_12.559208.1 /start=588877 /end=590401 /strand=+ Archaeal:16S_rRNA
Bin05	SPSG.B05.k141_292272.1	No	399	MAGs	SPSG.B05.k141_292272.1 /start=4996 /end=5394 /strand=+ Bacterial:16S_rRNA
Bin05	NODE_27672_length_671_cov_1.250000.1	Yes	671	metagenome	NODE_27672_length_671_cov_1.250000.1 /start=1 /end=671 /strand=+ Bacterial:16S_rRNA
Bin06	NODE_20_length_297856_cov_12.353261.1	No	1539	metagenome	NODE_20_length_297856_cov_12.353261.1 /start=116570 /end=118108 /strand=- Bacterial:16S_rRNA
Bin06	SPSG.B06.NODE_20_length_297856_cov_12.353261.1	Yes	1539	MAGs	SPSG.B06.NODE_20_length_297856_cov_12.353261.1 /start=116570 /end=118108 /strand=- Bacterial:16S_rRNA
Bin08	NODE_79_length_84839_cov_50.904205.1	No	1541	metagenome	NODE_79_length_84839_cov_50.904205.1 /start=54688 /end=56228 /strand=- Archaeal:16S_rRNA
Bin08	SPSG.B08.NODE_60_length_84839_cov_28.472672.1	Yes	1541	MAGs	SPSG.B08.NODE_60_length_84839_cov_28.472672.1 /start=54688 /end=56228 /strand=- Archaeal:16S_rRNA
Bin09	NODE_899_length_6235_cov_107.706778.1	Yes	1538	metagenome	NODE_899_length_6235_cov_107.706778.1 /start=332 /end=1869 /strand=+ Archaeal:16S_rRNA
Bin09	MOX_1	No	1590	MAGs_1	MOX_1 NODE_325_length_16461_cov_41.0826_ID_649.1 /start=11953 /end=13541 /strand=+ Bacterial:16S_rRNA
Bin10	denovo2364	No	427	Amplicons	denovo2364
Bin10	NODE_10200_length_1388_cov_413.084060.1	Yes	1368	metagenome	NODE_10200_length_1388_cov_413.084060.1 /start=20 /end=1387 /strand=+ Bacterial:16S_rRNA
Bin11	denovo1316	Yes	427	Amplicons	denovo1316
Bin12	NODE_993_length_5816_cov_11.889084.1	Yes	1535	metagenome	NODE_993_length_5816_cov_11.889084.1 /start=4018 /end=5552 /strand=- Archaeal:16S_rRNA
Bin13	SPSG.B13.NODE_1_length_2180910_cov_17.215327.2	No	1158	MAGs	SPSG.B13.NODE_1_length_2180910_cov_17.215327.2 /start=3 /end=1160 /strand=- Archaeal:16S_rRNA
Bin13	NODE_1_length_2179855_cov_31.193894.1	Yes	1546	metagenome	NODE_1_length_2179855_cov_31.193894.1 /start=1390500 /end=1392045 /strand=- Archaeal:16S_rRNA

## Sheet: Table S6
Table S6. Targeted 16S rRNA amplicons in the SMP and D-SMP datasets
Sub-table 1 No. of samples shared more than 99% similarity with our bins and their affiliated taxa.
MAGs	Type	Sediment	Water	Sponge	No. of taxa	Demospongiae	Poecilosclerida	Tetractinellida	Haplosclerida	Dictyoceratida	Plakinidae	Dendroceratida	Verongiida	Suberitida	Axinellida	Chondrillida	Bubarida	Clathrinida	Agelasida	Tethyida	Baerida	Polymastiida	Desmacellida	Biemnida	Lophotrochozoa	Hexactinosida	Lyssacinosida	Hexactinellida	Not applicable
Bin01	Generalists	63	248	3022	23	2	412	217	415	595	96	10	184	57	228	65	37	42	40	7	5	4	2	10	1	5	1	0	920
Bin02	Generalists	20	100	1230	19	0	190	92	169	246	32	4	65	25	89	33	12	18	23	4	5	2	1	2	0	0	0	0	347
Bin04	Generalists	21	23	324	15	2	50	31	54	43	9	0	11	8	20	9	1	8	3	0	0	0	0	0	0	0	0	2	117
Bin05	Specialists	0	2	19	8	0	4	2	5	0	0	0	3	0	2	0	0	2	0	1	0	0	0	0	0	0	0	0	2
Bin06	Generalists	20	117	49	3	18	0	0	0	0	0	0	0	0	0	0	0	0	0	0	0	0	0	0	0	0	0	31	137
Bin08	Generalists	34	146	1468	23	3	212	140	198	328	30	4	86	35	111	32	10	1	18	5	0	3	2	5	1	3	1	2	438
Bin09	Specialists	0	0	1	1	0	0	0	1	0	0	0	0	0	0	0	0	0	0	0	0	0	0	0	0	0	0	0	0
Bin10	Specialists	0	0	14	4	0	0	0	1	0	0	0	0	0	3	0	0	0	1	0	0	0	0	0	0	0	0	0	9
Bin11	Specialists	1	0	22	6	0	1	0	6	4	0	0	0	0	4	1	0	0	0	0	0	0	0	0	0	0	0	0	7
Bin12	Generalists	3	14	377	14	0	67	26	51	100	16	0	18	17	13	15	5	9	2	1	0	0	0	0	0	0	0	0	54
Bin13	Generalists	83	9	123	3	80	0	0	0	0	0	0	0	0	0	0	0	0	0	0	0	0	0	0	0	0	0	43	92
Sub-table 2 Detail information of targeted 16S rRNA amplicons in the SMP and D-SMP datasets
MAGs	Query	Target	Identity	Relative abundance	Sample_type	Sponge	Classification	Depth (m)	Longitude	Latitude	Database	Group1	Group2	Group3
Bin01	denovo1487	dee711f42f664b8edeaa84eeb66245ed	100	0.000556225	sponge	WB-00963	Demospongiae	1678	7.0485	73.7745	D-SMP	deep	sponge	id100
Bin01	denovo1487	dee711f42f664b8edeaa84eeb66245ed	100	0.000216226	sponge	WB-00962	Demospongiae	1678	7.0485	73.7745	D-SMP	deep	sponge	id100
Bin01	denovo1487	OTU143	100	0.615385	sponge tissue	10793.10533.16.BONNAIRE	Poecilosclerida	13.7	-82.2783	9.3825	SMP	shallow	sponge	id100
Bin01	denovo1487	OTU143	100	0.6	sponge tissue	10793.10533.Aa7	Tetractinellida	12	34.9167	29.5	SMP	shallow	sponge	id100
Bin01	denovo1487	OTU143	100	0.420111	sponge tissue	10793.10533.Rar.UK.1a	Not applicable	10	-91.8264	27.5968	SMP	shallow	sponge	id100
Bin01	denovo1487	OTU143	100	0.339528	sponge tissue	10793.10533.S151.46	Not applicable	20.9	124.274	-15.7978	SMP	shallow	sponge	id100
Bin01	denovo1487	OTU143	100	0.337059	sponge tissue	10793.10533.Cco.30.2a	Not applicable	10	-89.7995	28.1935	SMP	shallow	sponge	id100
Bin01	denovo1487	OTU143	100	0.328611	sponge tissue	10793.10533.GB585.SP19A	Haplosclerida	544	9.2117	44.3101	SMP	deep	sponge	id100
Bin01	denovo1487	OTU143	100	0.305913	sponge tissue	10793.10533.PJS.SW314	Poecilosclerida	1	24.9882	35.4155	SMP	shallow	sponge	id100
Bin01	denovo1487	OTU143	100	0.301724	sponge tissue	10793.10533.GC234.SP4A	Haplosclerida	506	9.2117	44.3101	SMP	deep	sponge	id100
Bin01	denovo1487	OTU143	100	0.296184	sponge tissue	10793.10533.SI06.16.XT.A	Haplosclerida	10	-82.2208	9.33333	SMP	shallow	sponge	id100
Bin01	denovo1487	OTU143	100	0.29291	sponge tissue	10793.SW.05.1182082	Dictyoceratida	155	-82.1732	9.30583	SMP	shallow	sponge	id100
Bin01	denovo1487	OTU143	100	0.267738	sponge tissue	10793.10533.SI06.192.XT	Plakinidae	15	-82.2944	9.30167	SMP	shallow	sponge	id100
Bin01	denovo1487	OTU143	100	0.261651	sponge tissue	10793.10533.PJS.SW.23	Dictyoceratida	62	3.2	42.05	SMP	shallow	sponge	id100
Bin01	denovo1487	OTU143	100	0.254231	sponge tissue	10793.10533.123p	Haplosclerida	20	35.0744	33.0499	SMP	shallow	sponge	id100
Bin01	denovo1487	OTU143	100	0.252217	sponge tissue	10793.10533.Cco.30.1a	Not applicable	10	-89.7995	28.1935	SMP	shallow	sponge	id100
Bin01	denovo1487	OTU143	100	0.24268	sponge tissue	10793.10533.SI06.16.XT.B	Dendroceratida	10	-82.2208	9.33333	SMP	shallow	sponge	id100
Bin01	denovo1487	OTU143	100	0.23393	sponge tissue	10793.10533.Cco.30.5a	Not applicable	10	-89.7995	28.1935	SMP	shallow	sponge	id100
Bin01	denovo1487	OTU143	100	0.205296	sponge tissue	10793.10533.Rar.UK.3a	Not applicable	10	-92.8164	27.0847	SMP	shallow	sponge	id100
Bin01	denovo1487	OTU143	100	0.204422	seawater	10793.10533.Axin.UK.3a	Not applicable	10	-25.574	37.7411	SMP	shallow	environment	id100
Bin01	denovo1487	OTU143	100	0.203514	sponge tissue	10793.SW.26.1181670	Dictyoceratida	35	147.65	-18.8194	SMP	shallow	sponge	id100
Bin01	denovo1487	OTU143	100	0.199581	sponge tissue	10793.10533.GB535.SP19B	Haplosclerida	544	9.2117	44.3101	SMP	deep	sponge	id100
Bin01	denovo1487	OTU143	100	0.185469	sponge tissue	10793.10533.NW93	Verongiida	200	144.652	13.4517	SMP	deep	sponge	id100
Bin01	denovo1487	OTU143	100	0.1843	sponge tissue	10793.10533.Cco.30.1b	Not applicable	10	-89.7995	28.1935	SMP	shallow	sponge	id100
Bin01	denovo1487	OTU143	100	0.176257	sponge tissue	10793.SW.09.1181888	Haplosclerida	150	-82.1732	9.30583	SMP	shallow	sponge	id100
Bin01	denovo1487	OTU143	100	0.174262	sponge tissue	10793.10533.Ada.mt3.32.2a	Suberitida	10	-5.274	51.732	SMP	shallow	sponge	id100
Bin01	denovo1487	OTU143	100	0.168056	sponge tissue	10793.10533.Cco.30.4a	Not applicable	10	-89.7995	28.1935	SMP	shallow	sponge	id100
Bin01	denovo1487	OTU143	100	0.167817	sponge tissue	10793.114.1181513	Not applicable	32.1	150.818	-9.82425	SMP	shallow	sponge	id100
Bin01	denovo1487	OTU143	100	0.162848	sponge tissue	10793.10533.PJS.SW.14	Dictyoceratida	60	3.2	42.05	SMP	shallow	sponge	id100
Bin01	denovo1487	OTU143	100	0.161284	sponge tissue	10793.10533.106p	Plakinidae	20	-66.9981	17.8883	SMP	shallow	sponge	id100
Bin01	denovo1487	OTU143	100	0.157692	sponge tissue	10793.10533.Ada.mt3.32.5a	Axinellida	10	3.658	36.744	SMP	shallow	sponge	id100
Bin01	denovo1487	OTU143	100	0.14995	sponge tissue	10793.103.1181271	Verongiida	32.1	-82.7	9.35972	SMP	shallow	sponge	id100
Bin01	denovo1487	OTU143	100	0.146799	sponge tissue	10793.10533.NW28	Not applicable	200	144.752	13.4867	SMP	deep	sponge	id100
Bin01	denovo1487	OTU143	100	0.146708	sponge tissue	10793.SW.310.1181221	Dictyoceratida	117	144.645	13.4554	SMP	shallow	sponge	id100
Bin01	denovo1487	OTU143	100	0.142973	sponge tissue	10793.Webster.3.C7.219.1181632	Dictyoceratida	12	147.644	-18.8448	SMP	shallow	sponge	id100
Bin01	denovo1487	OTU143	100	0.139396	sponge tissue	10793.79.1181989	Haplosclerida	32.1	-80.0336	26.5099	SMP	shallow	sponge	id100
Bin01	denovo1487	OTU143	100	0.136587	sponge tissue	10793.SW.25.1182215	Dictyoceratida	35	147.65	-18.8194	SMP	shallow	sponge	id100
Bin01	denovo1487	OTU143	100	0.129351	sponge tissue	10793.10533.PJS.SW.12	Dictyoceratida	60	3.2	42.05	SMP	shallow	sponge	id100
Bin01	denovo1487	OTU143	100	0.129172	sponge tissue	10793.10533.Ada.mt3.32.3a	Suberitida	10	3.5943	51.4239	SMP	shallow	sponge	id100
Bin01	denovo1487	OTU143	100	0.115779	sponge tissue	10793.SW.35.1181961	Verongiida	59	144.645	13.4554	SMP	shallow	sponge	id100
Bin01	denovo1487	OTU143	100	0.114669	sponge tissue	10793.10533.ND2	Suberitida	200	144.833	13.5974	SMP	deep	sponge	id100
Bin01	denovo1487	OTU143	100	0.109282	sponge tissue	10793.10533.SI06.187.XT	Haplosclerida	15	-82.2192	9.33333	SMP	shallow	sponge	id100
Bin01	denovo1487	OTU143	100	0.103968	sponge tissue	10793.10533.NW51	Axinellida	200	144.757	13.4833	SMP	deep	sponge	id100
Bin01	denovo1487	OTU143	100	0.102605	sponge tissue	10793.10533.NW62	Tetractinellida	200	144.652	13.4517	SMP	deep	sponge	id100
Bin01	denovo1487	OTU143	100	0.098175	sponge tissue	10793.10533.Ada.mt3.32.1b	Suberitida	10	-5.274	51.732	SMP	shallow	sponge	id100
Bin01	denovo1487	OTU143	100	0.0965994	sponge tissue	10793.10533.PFO2	Poecilosclerida	9	-157.788	21.4336	SMP	shallow	sponge	id100
Bin01	denovo1487	OTU143	100	0.096378	seawater	10793.10533.BDR061	Not applicable	247	-157.788	21.4336	SMP	deep	environment	id100
Bin01	denovo1487	OTU143	100	0.0885865	sponge tissue	10793.10533.Ada.mt3.32.1a	Suberitida	10	-5.274	51.732	SMP	shallow	sponge	id100
Bin01	denovo1487	OTU143	100	0.0885059	sponge tissue	10793.10533.NW38	Not applicable	200	144.757	13.4833	SMP	deep	sponge	id100
Bin01	denovo1487	OTU143	100	0.0869727	sponge tissue	10793.10533.PJS.SW.22	Dictyoceratida	62	3.2	42.05	SMP	shallow	sponge	id100
Bin01	denovo1487	OTU143	100	0.0856337	sponge tissue	10793.10533.UH35	Verongiida	21	-68.1657	12.0937	SMP	shallow	sponge	id100
Bin01	denovo1487	OTU143	100	0.0842307	sponge tissue	10793.10533.UH37	Verongiida	21	-68.1657	12.0937	SMP	shallow	sponge	id100
Bin01	denovo1487	OTU143	100	0.0828698	sponge tissue	10793.SW.37.1181085	Verongiida	60	144.645	13.4554	SMP	shallow	sponge	id100
Bin01	denovo1487	OTU143	100	0.0826381	sponge tissue	10793.10533.S151.16	Not applicable	20.9	124.274	-15.795	SMP	shallow	sponge	id100
Bin01	denovo1487	OTU143	100	0.0812794	sponge tissue	10793.65.1182218	Axinellida	32.1	-74.945	23.6467	SMP	shallow	sponge	id100
Bin01	denovo1487	OTU143	100	0.0812545	sponge tissue	10793.101.1181093	Verongiida	32.1	-82.7	9.35972	SMP	shallow	sponge	id100
Bin01	denovo1487	OTU143	100	0.0803717	sponge tissue	10793.10533.KR04.2.XT	Not applicable	5	124.274	-16.0858	SMP	shallow	sponge	id100
Bin01	denovo1487	OTU143	100	0.0771739	sponge tissue	10793.10533.111p	Haplosclerida	20	35.0744	33.0499	SMP	shallow	sponge	id100
Bin01	denovo1487	OTU143	100	0.0765414	sponge tissue	10793.83.1181372	Haplosclerida	32.1	-80.0336	26.5099	SMP	shallow	sponge	id100
Bin01	denovo1487	OTU143	100	0.0737612	sponge tissue	10793.99.1181308	Haplosclerida	32.1	-80.0336	26.5099	SMP	shallow	sponge	id100
Bin01	denovo1487	OTU143	100	0.0734213	sponge tissue	10793.10533.S151.26	Not applicable	20.9	124.274	-15.851	SMP	shallow	sponge	id100
Bin01	denovo1487	OTU143	100	0.0713018	sponge tissue	10793.10533.PFO4	Poecilosclerida	9	-157.788	21.4336	SMP	shallow	sponge	id100
Bin01	denovo1487	OTU143	100	0.0682557	sponge tissue	10793.124.1181117	Not applicable	24.2	150.818	-9.82425	SMP	shallow	sponge	id100
Bin01	denovo1487	OTU143	100	0.0626131	sponge tissue	10793.10533.PFO5	Poecilosclerida	9	-157.788	21.4336	SMP	shallow	sponge	id100
Bin01	denovo1487	OTU143	100	0.0605237	sponge tissue	10793.77.1181049	Poecilosclerida	32.1	-67.0532	17.9552	SMP	shallow	sponge	id100
Bin01	denovo1487	OTU143	100	0.0604992	sponge tissue	10793.118.1181649	Not applicable	24.2	150.818	-9.82425	SMP	shallow	sponge	id100
Bin01	denovo1487	OTU143	100	0.0600419	sponge tissue	10793.10533.106s	Plakinidae	20	-66.9981	17.8883	SMP	shallow	sponge	id100
Bin01	denovo1487	OTU143	100	0.0576909	sponge tissue	10793.10533.GB535.SP17B	Haplosclerida	544	0.686	37.634	SMP	deep	sponge	id100
Bin01	denovo1487	OTU143	100	0.0576726	sponge tissue	10793.10533.BZ0751.XT	Haplosclerida	5	9.2117	44.3101	SMP	shallow	sponge	id100
Bin01	denovo1487	OTU143	100	0.056211	sponge tissue	10793.10533.EMP.GR..3.C	Poecilosclerida	12	-157.788	21.4336	SMP	shallow	sponge	id100
Bin01	denovo1487	OTU143	100	0.0556412	sponge tissue	10793.SW.32.1182350	Dictyoceratida	66	144.645	13.4554	SMP	shallow	sponge	id100
Bin01	denovo1487	OTU143	100	0.0551145	sponge tissue	10793.10533.MC751.SP13A1	Not applicable	438	124.274	-16.0858	SMP	deep	sponge	id100
Bin01	denovo1487	OTU143	100	0.0544015	sponge tissue	10793.SW.27.1181412	Haplosclerida	35	147.65	-18.8194	SMP	shallow	sponge	id100
Bin01	denovo1487	OTU143	100	0.0536967	sponge tissue	10793.10533.NW2	Not applicable	200	144.729	13.4825	SMP	deep	sponge	id100
Bin01	denovo1487	OTU143	100	0.0533955	sponge tissue	10793.TW10.12.I.1182004	Dictyoceratida	14	2.94	41.72	SMP	shallow	sponge	id100
Bin01	denovo1487	OTU143	100	0.0533798	sponge tissue	10793.10533.108s	Axinellida	20	35.0744	33.0499	SMP	shallow	sponge	id100
Bin01	denovo1487	OTU143	100	0.0531144	sponge tissue	10793.10533.NW74	Dictyoceratida	200	144.652	13.4517	SMP	deep	sponge	id100
Bin01	denovo1487	OTU143	100	0.052419	sponge tissue	10793.SS.5.3.1181950	Poecilosclerida	11	-82.25	9.33333	SMP	shallow	sponge	id100
Bin01	denovo1487	OTU143	100	0.0523423	sponge tissue	10793.10533.106c	Haplosclerida	20	-66.9981	17.8883	SMP	shallow	sponge	id100
Bin01	denovo1487	OTU143	100	0.0510216	sponge tissue	10793.10533.Olo.14.4a	Tetractinellida	10	5.815	60.0608	SMP	shallow	sponge	id100
Bin01	denovo1487	OTU143	100	0.0500324	sponge tissue	10793.10533.111e	Haplosclerida	20	35.0744	33.0499	SMP	shallow	sponge	id100
Bin01	denovo1487	OTU143	100	0.0492692	sponge tissue	10793.10533.S253.12	Tetractinellida	28	39.1697	-6.11871	SMP	shallow	sponge	id100
Bin01	denovo1487	OTU143	100	0.049046	sponge tissue	10793.10533.PJS.SW.44	Dictyoceratida	128	-5.274	51.732	SMP	shallow	sponge	id100
Bin01	denovo1487	OTU143	100	0.0481822	sponge tissue	10793.10533.123s	Haplosclerida	20	35.0744	33.0499	SMP	shallow	sponge	id100
Bin01	denovo1487	OTU143	100	0.0470239	sponge tissue	10793.10533.EMP.GR..3.B	Poecilosclerida	12	-157.788	21.4336	SMP	shallow	sponge	id100
Bin01	denovo1487	OTU143	100	0.045747	sponge tissue	10793.10533.ND8	Suberitida	200	144.638	13.3558	SMP	deep	sponge	id100
Bin01	denovo1487	OTU143	100	0.045583	sponge tissue	10793.10533.MC731.SP13A2	Not applicable	441	124.274	-16.0858	SMP	deep	sponge	id100
Bin01	denovo1487	OTU143	100	0.0448935	sponge tissue	10793.Webster.3.C8.220.1181723	Dictyoceratida	12	147.644	-18.8448	SMP	shallow	sponge	id100
Bin01	denovo1487	OTU143	100	0.0444444	sponge tissue	10793.10533.108e	Axinellida	20	35.0744	33.0499	SMP	shallow	sponge	id100
Bin01	denovo1487	OTU143	100	0.0432081	sponge tissue	10793.10533.PJS.SW.36	Dictyoceratida	123	3.2	42.05	SMP	shallow	sponge	id100
Bin01	denovo1487	OTU143	100	0.0413559	sponge tissue	10793.10533.PJS.SW.21	Dictyoceratida	66	3.2	42.05	SMP	shallow	sponge	id100
Bin01	denovo1487	OTU143	100	0.041274	sponge tissue	10793.TW10.12.II.1181757	Dictyoceratida	14	2.94	41.72	SMP	shallow	sponge	id100
Bin01	denovo1487	OTU143	100	0.0395298	sponge tissue	10793.10533.MC751.SP13A3	Not applicable	441	124.274	-16.0858	SMP	deep	sponge	id100
Bin01	denovo1487	OTU143	100	0.0393499	sponge tissue	10793.10533.Olo.14.5a	Tetractinellida	10	5.815	60.0608	SMP	shallow	sponge	id100
Bin01	denovo1487	OTU143	100	0.0386549	seawater	10793.10533.Axin.UK.2a	Not applicable	10	-25.574	37.7411	SMP	shallow	environment	id100
Bin01	denovo1487	OTU143	100	0.038634	sponge tissue	10793.10533.ND9	Suberitida	200	144.638	13.3558	SMP	deep	sponge	id100
Bin01	denovo1487	OTU143	100	0.0385502	sponge tissue	10793.122.1181248	Not applicable	28.8	150.818	-9.82425	SMP	shallow	sponge	id100
Bin01	denovo1487	OTU143	100	0.0384046	sponge tissue	10793.10533.NW21	Not applicable	200	144.757	13.4833	SMP	deep	sponge	id100
Bin01	denovo1487	OTU143	100	0.0376227	sponge tissue	10793.10533.111s	Axinellida	20	35.0744	33.0499	SMP	shallow	sponge	id100
Bin01	denovo1487	OTU143	100	0.0359697	sponge tissue	10793.10533.NW11	Suberitida	200	144.638	13.3558	SMP	deep	sponge	id100
Bin01	denovo1487	OTU143	100	0.0353662	sponge tissue	10793.AW10.3.II.1181943	Plakinidae	5	-66.9981	17.8883	SMP	shallow	sponge	id100
Bin01	denovo1487	OTU143	100	0.0319911	sponge tissue	10793.10533.Olo.14.2a	Tetractinellida	10	5.815	60.0608	SMP	shallow	sponge	id100
Bin01	denovo1487	OTU143	100	0.0315687	sponge tissue	10793.AW10.3.I.1181981	Haplosclerida	5	-66.9981	17.8883	SMP	shallow	sponge	id100
Bin01	denovo1487	OTU143	100	0.0307607	sponge tissue	10793.75.1181580	Poecilosclerida	32.1	-67.0532	17.9552	SMP	shallow	sponge	id100
Bin01	denovo1487	OTU143	100	0.0305789	sponge tissue	10793.10533.CPS.Pef.3a	Chondrillida	10	9.2117	44.3101	SMP	shallow	sponge	id100
Bin01	denovo1487	OTU143	100	0.0303235	sponge tissue	10793.111.1181115	Not applicable	16.7	150.818	-9.82425	SMP	shallow	sponge	id100
Bin01	denovo1487	OTU143	100	0.030024	sponge tissue	10793.AW10.12.I.1182118	Plakinidae	5	-66.9981	17.8883	SMP	shallow	sponge	id100
Bin01	denovo1487	OTU143	100	0.0296088	sponge tissue	10793.10533.111c	Haplosclerida	20	35.0744	33.0499	SMP	shallow	sponge	id100
Bin01	denovo1487	OTU143	100	0.0293521	sponge tissue	10793.SS.5.2.1181515	Haplosclerida	11	-82.1732	9.30583	SMP	shallow	sponge	id100
Bin01	denovo1487	OTU143	100	0.0287622	sponge tissue	10793.10533.UH39	Verongiida	21	-68.1657	12.0937	SMP	shallow	sponge	id100
Bin01	denovo1487	OTU143	100	0.0284672	sponge tissue	10793.AW11.1.II.1181307	Dictyoceratida	5	2.81	41.68	SMP	shallow	sponge	id100
Bin01	denovo1487	OTU143	100	0.0282084	sponge tissue	10793.10533.UH36	Verongiida	21	-68.1657	12.0937	SMP	shallow	sponge	id100
Bin01	denovo1487	OTU143	100	0.0279482	sponge tissue	10793.10533.NW6	Dictyoceratida	200	144.652	13.4517	SMP	deep	sponge	id100
Bin01	denovo1487	OTU143	100	0.0267213	sponge tissue	10793.10533.Suc.UK.2a	Not applicable	10	-92.8164	27.0847	SMP	shallow	sponge	id100
Bin01	denovo1487	OTU143	100	0.0266872	sponge tissue	10793.10533.ND3	Suberitida	200	144.833	13.5974	SMP	deep	sponge	id100
Bin01	denovo1487	OTU143	100	0.0264463	sponge tissue	10793.Webster.4.G3.357.1181732	Dictyoceratida	5	123.513	-15.3363	SMP	shallow	sponge	id100
Bin01	denovo1487	OTU143	100	0.0261947	sponge tissue	10793.SS.5.1.1181880	Haplosclerida	11	-82.1732	9.30583	SMP	shallow	sponge	id100
Bin01	denovo1487	OTU143	100	0.0254561	sponge tissue	10793.10533.KR04.1.XT	Not applicable	5	124.274	-16.0858	SMP	shallow	sponge	id100
Bin01	denovo1487	OTU143	100	0.0248404	sponge tissue	10793.10533.Suc.UK.1a	Not applicable	10	-92.8164	27.0847	SMP	shallow	sponge	id100
Bin01	denovo1487	OTU143	100	0.024439	sponge tissue	10793.10533.P12X.74.XT	Not applicable	2	124.274	-16.0597	SMP	shallow	sponge	id100
Bin01	denovo1487	OTU143	100	0.0242595	sponge tissue	10793.TW11.1.III.1181629	Dictyoceratida	14	2.94	41.72	SMP	shallow	sponge	id100
Bin01	denovo1487	OTU143	100	0.0232588	sponge tissue	10793.10533.NW25	Not applicable	200	144.757	13.4833	SMP	deep	sponge	id100
Bin01	denovo1487	OTU143	100	0.0230839	swab	10793.10533.NW91	Not applicable	200	144.652	13.4517	SMP	deep	environment	id100
Bin01	denovo1487	OTU143	100	0.0230315	sponge tissue	10793.10533.Suc.UK.3a	Not applicable	10	-92.8164	27.0847	SMP	shallow	sponge	id100
Bin01	denovo1487	OTU143	100	0.0227181	sponge tissue	10793.10533.PJS.SW.39	Dictyoceratida	57	3.2	42.05	SMP	shallow	sponge	id100
Bin01	denovo1487	OTU143	100	0.0225981	sponge tissue	10793.10533.173	Haplosclerida	25	34.915	29.4986	SMP	shallow	sponge	id100
Bin01	denovo1487	OTU143	100	0.0225608	sponge tissue	10793.AW10.12.III.1181128	Haplosclerida	5	-66.9981	17.8883	SMP	shallow	sponge	id100
Bin01	denovo1487	OTU143	100	0.022534	sponge tissue	10793.10533.Cvi.10.4a	Haplosclerida	10	3.2	42.05	SMP	shallow	sponge	id100
Bin01	denovo1487	OTU143	100	0.022532	sponge tissue	10793.TW10.3.I.1181457	Dictyoceratida	14	2.94	41.72	SMP	shallow	sponge	id100
Bin01	denovo1487	OTU143	100	0.0217391	sponge tissue	10793.10533.PFL1	Poecilosclerida	9	-157.788	21.4336	SMP	shallow	sponge	id100
Bin01	denovo1487	OTU143	100	0.0212264	swab	10793.10533.NW9	Not applicable	200	144.652	13.4517	SMP	deep	environment	id100
Bin01	denovo1487	OTU143	100	0.0210484	marine sediment	10793.SS.3.3.1181253	Not applicable	4	-80.0894	26.1673	SMP	shallow	environment	id100
Bin01	denovo1487	OTU143	100	0.0209739	sponge tissue	10793.10533.PJS.SW.40	Dictyoceratida	58	3.2	42.05	SMP	shallow	sponge	id100
Bin01	denovo1487	OTU143	100	0.0207859	sponge tissue	10793.10533.NW5	Not applicable	200	144.757	13.4833	SMP	deep	sponge	id100
Bin01	denovo1487	OTU143	100	0.0206293	sponge tissue	10793.TW10.12.III.1182205	Dictyoceratida	14	2.94	41.72	SMP	shallow	sponge	id100
Bin01	denovo1487	OTU143	100	0.0205642	sponge tissue	10793.10533.PJS.SW.13	Dictyoceratida	60	3.2	42.05	SMP	shallow	sponge	id100
Bin01	denovo1487	OTU143	100	0.020496	sponge tissue	10793.TW11.2.I.1181107	Dictyoceratida	14	2.94	41.72	SMP	shallow	sponge	id100
Bin01	denovo1487	OTU143	100	0.0198137	sponge tissue	10793.10533.NW19	Not applicable	200	144.64	13.421	SMP	deep	sponge	id100
Bin01	denovo1487	OTU143	100	0.0196236	sponge tissue	10793.10533.MPS.Dya.1a	ClioNot applicableida	10	146.486	-18.5484	SMP	shallow	sponge	id100
Bin01	denovo1487	OTU143	100	0.0193814	seawater	10793.P12x74.1181895	Not applicable	2	2.2	41.38	SMP	shallow	environment	id100
Bin01	denovo1487	OTU143	100	0.0193084	sponge tissue	10793.TW11.3.II.1181991	Dictyoceratida	14	2.94	41.72	SMP	shallow	sponge	id100
Bin01	denovo1487	OTU143	100	0.0192425	sponge tissue	10793.10533.AZO13.SD11	Axinellida	22	146.486	-18.5484	SMP	shallow	sponge	id100
Bin01	denovo1487	OTU143	100	0.018973	sponge tissue	10793.AW11.1.III.1182104	Dictyoceratida	5	2.81	41.68	SMP	shallow	sponge	id100
Bin01	denovo1487	OTU143	100	0.018861	sponge tissue	10793.AW11.2.II.1181195	Dictyoceratida	5	2.81	41.68	SMP	shallow	sponge	id100
Bin01	denovo1487	OTU143	100	0.0183997	sponge tissue	10793.TW11.2.III.1181469	Dictyoceratida	14	2.94	41.72	SMP	shallow	sponge	id100
Bin01	denovo1487	OTU143	100	0.0183915	sponge tissue	10793.10533.NW30	Not applicable	200	144.64	13.421	SMP	deep	sponge	id100
Bin01	denovo1487	OTU143	100	0.0178679	sponge tissue	10793.IO2.WI.1181409	ClioNot applicableida	0.5	-74.5412	24.0586	SMP	shallow	sponge	id100
Bin01	denovo1487	OTU143	100	0.0178481	sponge tissue	10793.10533.ALG12.SW4	Poecilosclerida	10	0.71	40.8	SMP	shallow	sponge	id100
Bin01	denovo1487	OTU143	100	0.017686	sponge tissue	10793.10533.ALG12.SW6	Haplosclerida	10	0.71	40.8	SMP	shallow	sponge	id100
Bin01	denovo1487	OTU143	100	0.0175069	sponge tissue	10793.AW11.1.I.1181552	Dictyoceratida	5	2.81	41.68	SMP	shallow	sponge	id100
Bin01	denovo1487	OTU143	100	0.0174835	sponge tissue	10793.10533.ApaL.2.2c	Verongiida	10	147.638	-18.8226	SMP	shallow	sponge	id100
Bin01	denovo1487	OTU143	100	0.0172948	sponge tissue	10793.10533.ALG13.SW10	Suberitida	10	-25.638	37.743	SMP	shallow	sponge	id100
Bin01	denovo1487	OTU143	100	0.017	sponge tissue	10793.AW10.12.II.1182012	Plakinidae	5	-66.9981	17.8883	SMP	shallow	sponge	id100
Bin01	denovo1487	OTU143	100	0.0169412	sponge tissue	10793.10533.307	Poecilosclerida	8	150.818	-9.82425	SMP	shallow	sponge	id100
Bin01	denovo1487	OTU143	100	0.0169262	sponge tissue	10793.50.1181155	Tetractinellida	10	-78.587	26.5112	SMP	shallow	sponge	id100
Bin01	denovo1487	OTU143	100	0.0166722	sponge tissue	10793.10533.PFO1	Poecilosclerida	9	-157.788	21.4336	SMP	shallow	sponge	id100
Bin01	denovo1487	OTU143	100	0.0164564	sponge tissue	10793.SW.312.1182235	Dictyoceratida	154	144.645	13.4554	SMP	shallow	sponge	id100
Bin01	denovo1487	OTU143	100	0.0163483	sponge tissue	10793.10533.NW8	Axinellida	200	144.652	13.4517	SMP	deep	sponge	id100
Bin01	denovo1487	OTU143	100	0.0161512	sponge tissue	10793.TW10.11.III.1182236	Dictyoceratida	14	2.94	41.72	SMP	shallow	sponge	id100
Bin01	denovo1487	OTU143	100	0.0159948	sponge tissue	10793.10533.ALG12.SW5	Poecilosclerida	10	0.71	40.8	SMP	shallow	sponge	id100
Bin01	denovo1487	OTU143	100	0.0159284	sponge tissue	10793.10533.Dav.13.2a	Axinellida	10	3.2	42.05	SMP	shallow	sponge	id100
Bin01	denovo1487	OTU143	100	0.0154436	sponge tissue	10793.TW11.1.I.1181751	Dictyoceratida	14	2.94	41.72	SMP	shallow	sponge	id100
Bin01	denovo1487	OTU143	100	0.0153063	sponge tissue	10793.IO2.WII.1181646	ClioNot applicableida	0.5	-74.5412	24.0586	SMP	shallow	sponge	id100
Bin01	denovo1487	OTU143	100	0.0150337	sponge tissue	10793.10533.NW53	Bubarida	200	144.757	13.4833	SMP	deep	sponge	id100
Bin01	denovo1487	OTU143	100	0.0147685	sponge tissue	10793.10533.NW29	Not applicable	200	144.752	13.4867	SMP	deep	sponge	id100
Bin01	denovo1487	OTU143	100	0.0145785	sponge tissue	10793.126.1181645	Not applicable	28.8	150.818	-9.82425	SMP	shallow	sponge	id100
Bin01	denovo1487	OTU143	100	0.0145247	sponge tissue	10793.10533.NW71	Axinellida	200	144.652	13.4517	SMP	deep	sponge	id100
Bin01	denovo1487	OTU143	100	0.0144684	sponge tissue	10793.10533.NW70	Axinellida	200	144.652	13.4517	SMP	deep	sponge	id100
Bin01	denovo1487	OTU143	100	0.0144655	sponge tissue	10793.10533.108c	Haplosclerida	20	-66.9981	17.8883	SMP	shallow	sponge	id100
Bin01	denovo1487	OTU143	100	0.0142756	sponge tissue	10793.TW10.11.I.1181974	Dictyoceratida	14	2.94	41.72	SMP	shallow	sponge	id100
Bin01	denovo1487	OTU143	100	0.0142602	sponge tissue	10793.10533.ND7	Suberitida	200	144.638	13.3558	SMP	deep	sponge	id100
Bin01	denovo1487	OTU143	100	0.01417	seawater	10793.10533.BDR056	Not applicable	245	-157.788	21.4336	SMP	deep	environment	id100
Bin01	denovo1487	OTU143	100	0.0141448	sponge tissue	10793.10533.NW76	Axinellida	200	144.652	13.4517	SMP	deep	sponge	id100
Bin01	denovo1487	OTU143	100	0.0139831	sponge tissue	10793.64.1182110	Dictyoceratida	32.1	-87.4088	18.402	SMP	shallow	sponge	id100
Bin01	denovo1487	OTU143	100	0.0139679	sponge tissue	10793.10533.NW20	Not applicable	200	144.729	13.4825	SMP	deep	sponge	id100
Bin01	denovo1487	OTU143	100	0.0139485	sponge tissue	10793.AW10.3.III.1181432	Plakinidae	5	-66.9981	17.8883	SMP	shallow	sponge	id100
Bin01	denovo1487	OTU143	100	0.0137153	sponge tissue	10793.10533.MPS.Crc.1a	ClioNot applicableida	10	146.486	-18.5484	SMP	shallow	sponge	id100
Bin01	denovo1487	OTU143	100	0.0137033	sponge tissue	10793.10533.ND12	Verongiida	200	144.652	13.4517	SMP	deep	sponge	id100
Bin01	denovo1487	OTU143	100	0.0136834	sponge tissue	10793.10533.NW97	Dictyoceratida	200	144.652	13.4517	SMP	deep	sponge	id100
Bin01	denovo1487	OTU143	100	0.0136338	sponge tissue	10793.10533.ALG12.SW7	Haplosclerida	10	0.71	40.8	SMP	shallow	sponge	id100
Bin01	denovo1487	OTU143	100	0.0136212	sponge tissue	10793.10533.CDT4A	Axinellida	450	0.686	37.634	SMP	deep	sponge	id100
Bin01	denovo1487	OTU143	100	0.0132013	sponge tissue	10793.IO2.WIII.1181978	ClioNot applicableida	0.5	-82.9496	24.609	SMP	shallow	sponge	id100
Bin01	denovo1487	OTU143	100	0.0131919	sponge tissue	10793.TW11.1.II.1181113	Dictyoceratida	14	2.94	41.72	SMP	shallow	sponge	id100
Bin01	denovo1487	OTU143	100	0.013133	sponge tissue	10793.10533.S151.36	Not applicable	20.9	124.274	-15.851	SMP	shallow	sponge	id100
Bin01	denovo1487	OTU143	100	0.0130151	sponge tissue	10793.10533.NW41	Not applicable	200	144.804	13.5437	SMP	deep	sponge	id100
Bin01	denovo1487	OTU143	100	0.0129773	marine sediment	10793.SS.27.2.1181881	Not applicable	15	-80.0894	26.1673	SMP	shallow	environment	id100
Bin01	denovo1487	OTU143	100	0.0128089	sponge tissue	10793.AW10.11.I.1181594	Plakinidae	5	-66.9981	17.8883	SMP	shallow	sponge	id100
Bin01	denovo1487	OTU143	100	0.0127516	sponge tissue	10793.10533.S151.43	Not applicable	20.9	124.274	-15.7978	SMP	shallow	sponge	id100
Bin01	denovo1487	OTU143	100	0.0127253	sponge tissue	10793.10533.Hav.UK.2a	Clathrinida	10	3.2	42.05	SMP	shallow	sponge	id100
Bin01	denovo1487	OTU143	100	0.0127099	sponge tissue	10793.TW11.3.I.1181174	Dictyoceratida	14	2.94	41.72	SMP	shallow	sponge	id100
Bin01	denovo1487	OTU143	100	0.0126005	sponge tissue	10793.SW.08.1182418	Dictyoceratida	158	-82.1732	9.30583	SMP	shallow	sponge	id100
Bin01	denovo1487	OTU143	100	0.0125038	sponge tissue	10793.SW.06.1181266	Haplosclerida	149	-82.1732	9.30583	SMP	shallow	sponge	id100
Bin01	denovo1487	OTU143	100	0.0124402	sponge tissue	10793.10533.PFO3	Poecilosclerida	9	-157.788	21.4336	SMP	shallow	sponge	id100
Bin01	denovo1487	OTU143	100	0.0120306	sponge tissue	10793.10533.CDT4C	Chondrillida	450	0.686	37.634	SMP	deep	sponge	id100
Bin01	denovo1487	OTU143	100	0.0119448	sponge tissue	10793.10533.S153.12	Haplosclerida	23.9	39.1344	-6.15225	SMP	shallow	sponge	id100
Bin01	denovo1487	OTU143	100	0.0118879	sponge tissue	10793.IO5.Wnh.1181835	ClioNot applicableida	0.5	-82.3032	9.3777	SMP	shallow	sponge	id100
Bin01	denovo1487	OTU143	100	0.0118513	sponge tissue	10793.10533.NW98	Axinellida	200	144.652	13.4517	SMP	deep	sponge	id100
Bin01	denovo1487	OTU143	100	0.0111608	sponge tissue	10793.10533.CDT13C	Agelasida	450	0.686	37.634	SMP	deep	sponge	id100
Bin01	denovo1487	OTU143	100	0.0110895	sponge tissue	10793.10533.NW17	Not applicable	200	144.64	13.421	SMP	deep	sponge	id100
Bin01	denovo1487	OTU143	100	0.0109336	sponge tissue	10793.Webster.3.A12.200.1182046	Tethyida	10	146.485	-18.5603	SMP	shallow	sponge	id100
Bin01	denovo1487	OTU143	100	0.0108571	sponge tissue	10793.AW10.11.II.1181844	Plakinidae	5	-66.9981	17.8883	SMP	shallow	sponge	id100
Bin01	denovo1487	OTU143	100	0.0107767	sponge tissue	10793.10533.NW89	Verongiida	200	144.652	13.4517	SMP	deep	sponge	id100
Bin01	denovo1487	OTU143	100	0.0107441	sponge tissue	10793.10533.NW24	Tetractinellida	200	144.652	13.4517	SMP	deep	sponge	id100
Bin01	denovo1487	OTU143	100	0.0105571	sponge tissue	10793.BCD33SED.1182337	Dictyoceratida	5	2.81	41.68	SMP	shallow	sponge	id100
Bin01	denovo1487	OTU143	100	0.0104093	sponge tissue	10793.10533.NW63	Tetractinellida	200	144.652	13.4517	SMP	deep	sponge	id100
Bin01	denovo1487	OTU143	100	0.0102444	sponge tissue	10793.10533.MIIG1003	Poecilosclerida	12	-157.788	21.4336	SMP	shallow	sponge	id100
Bin01	denovo1487	OTU143	100	0.0101706	sponge tissue	10793.10533.Olo.14.3a	Tetractinellida	10	5.815	60.0608	SMP	shallow	sponge	id100
Bin01	denovo1487	OTU143	100	0.0101206	sponge tissue	10793.10533.NW83	Dictyoceratida	200	144.652	13.4517	SMP	deep	sponge	id100
Bin01	denovo1487	OTU143	100	0.0100164	sponge tissue	10793.7.VIII.05.2.009.1181579	Tetractinellida	197.2	-79.8541	26.1862	SMP	shallow	sponge	id100
Bin01	denovo1487	OTU143	100	0.00981664	sponge tissue	10793.10533.Cce.27.1b	Dictyoceratida	10	3.2	42.05	SMP	shallow	sponge	id100
Bin01	denovo1487	OTU143	100	0.00979213	sponge tissue	10793.10533.Cca.3.5a	Dictyoceratida	10	3.2	42.05	SMP	shallow	sponge	id100
Bin01	denovo1487	OTU143	100	0.00977778	seawater	10793.10533.S153.02	Not applicable	23.9	174.832	-41.3329	SMP	shallow	environment	id100
Bin01	denovo1487	OTU143	100	0.00932326	sponge tissue	10793.10533.PFD1	Poecilosclerida	9	-157.788	21.4336	SMP	shallow	sponge	id100
Bin01	denovo1487	OTU143	100	0.00920117	sponge tissue	10793.TW10.11.II.1181427	Dictyoceratida	14	2.94	41.72	SMP	shallow	sponge	id100
Bin01	denovo1487	OTU143	100	0.00915827	sponge tissue	10793.123.1181969	Not applicable	28.8	150.818	-9.82425	SMP	shallow	sponge	id100
Bin01	denovo1487	OTU143	100	0.00895396	sponge tissue	10793.10533.NW86	Dictyoceratida	200	144.652	13.4517	SMP	deep	sponge	id100
Bin01	denovo1487	OTU143	100	0.00894918	sponge tissue	10793.AW11.2.III.1181851	Dictyoceratida	5	2.81	41.68	SMP	shallow	sponge	id100
Bin01	denovo1487	OTU143	100	0.0089241	sponge tissue	10793.95.1181660	Haplosclerida	32.1	-80.0336	26.5099	SMP	shallow	sponge	id100
Bin01	denovo1487	OTU143	100	0.00885001	sponge tissue	10793.10533.Olo.14.1b	Tetractinellida	10	5.815	60.0608	SMP	shallow	sponge	id100
Bin01	denovo1487	OTU143	100	0.00873751	sponge tissue	10793.10533.PJS.SW.41	Dictyoceratida	57	3.2	42.05	SMP	shallow	sponge	id100
Bin01	denovo1487	OTU143	100	0.00871517	sponge tissue	10793.10533.CDT13A	Agelasida	450	0.686	37.634	SMP	deep	sponge	id100
Bin01	denovo1487	OTU143	100	0.00851726	marine sediment	10793.10533.NW47	Not applicable	200	144.757	13.4833	SMP	deep	environment	id100
Bin01	denovo1487	OTU143	100	0.00851639	sponge tissue	10793.BCD13SED.1182373	Dictyoceratida	5	2.81	41.68	SMP	shallow	sponge	id100
Bin01	denovo1487	OTU143	100	0.00842083	sponge tissue	10793.10533.Clc.UK.3a	Dictyoceratida	10	146.515	-18.68	SMP	shallow	sponge	id100
Bin01	denovo1487	OTU143	100	0.00836738	sponge tissue	10793.10533.PJS.SW.43	Dictyoceratida	117	-5.274	51.732	SMP	shallow	sponge	id100
Bin01	denovo1487	OTU143	100	0.00834358	sponge tissue	10793.10533.AZO13.SD10	Axinellida	22	146.486	-18.5484	SMP	shallow	sponge	id100
Bin01	denovo1487	OTU143	100	0.00803775	sponge tissue	10793.10533.NW73	Dictyoceratida	200	144.652	13.4517	SMP	deep	sponge	id100
Bin01	denovo1487	OTU143	100	0.00784844	sponge tissue	10793.10533.CLI11	Poecilosclerida	10	-82.25	9.35833	SMP	shallow	sponge	id100
Bin01	denovo1487	OTU143	100	0.00774015	sponge tissue	10793.10533.NW48	Not applicable	200	144.757	13.4833	SMP	deep	sponge	id100
Bin01	denovo1487	OTU143	100	0.00768318	sponge tissue	10793.10533.NW85	Verongiida	200	144.652	13.4517	SMP	deep	sponge	id100
Bin01	denovo1487	OTU143	100	0.00757715	sponge tissue	10793.10533.PJS.SW.33	Dictyoceratida	78	3.2	42.05	SMP	shallow	sponge	id100
Bin01	denovo1487	OTU143	100	0.00748253	sponge tissue	10793.10533.MIIG1001	Poecilosclerida	0	-157.788	21.4336	SMP	shallow	sponge	id100
Bin01	denovo1487	OTU143	100	0.00747632	sponge tissue	10793.IF2.WIII.1181920	ClioNot applicableida	0.5	-81.3796	24.5491	SMP	shallow	sponge	id100
Bin01	denovo1487	OTU143	100	0.0074109	sponge tissue	10793.10533.PJS.SW.42	Dictyoceratida	122	3.2	42.05	SMP	shallow	sponge	id100
Bin01	denovo1487	OTU143	100	0.00714738	sponge tissue	10793.IF2.WII.1181395	ClioNot applicableida	0.5	-81.3796	24.5491	SMP	shallow	sponge	id100
Bin01	denovo1487	OTU143	100	0.00712202	sponge tissue	10793.10533.MIIG0989	Poecilosclerida	0	-157.788	21.4336	SMP	shallow	sponge	id100
Bin01	denovo1487	OTU143	100	0.00712041	sponge tissue	10793.49.1181198	Not applicable	10	150.818	-9.82425	SMP	shallow	sponge	id100
Bin01	denovo1487	OTU143	100	0.007102	sponge tissue	10793.121.1181562	Not applicable	28.8	150.818	-9.82425	SMP	shallow	sponge	id100
Bin01	denovo1487	OTU143	100	0.00709547	sponge tissue	10793.TW10.3.II.1181259	Dictyoceratida	14	2.94	41.72	SMP	shallow	sponge	id100
Bin01	denovo1487	OTU143	100	0.00709269	sponge tissue	10793.10533.P12X.54.XT	Not applicable	1	124.274	-16.042	SMP	shallow	sponge	id100
Bin01	denovo1487	OTU143	100	0.00708413	sponge tissue	10793.AW11.2.I.1181241	Dictyoceratida	5	2.81	41.68	SMP	shallow	sponge	id100
Bin01	denovo1487	OTU143	100	0.00679144	sponge tissue	10793.10533.MIIG0988	Poecilosclerida	0	-157.788	21.4336	SMP	shallow	sponge	id100
Bin01	denovo1487	OTU143	100	0.00677112	seawater	10793.10533.S252.22	Not applicable	27.4	39.1344	-6.15225	SMP	shallow	environment	id100
Bin01	denovo1487	OTU143	100	0.00666446	sponge tissue	10793.TO11.8.22.1181841	Axinellida	13.6	147.65	-18.8194	SMP	shallow	sponge	id100
Bin01	denovo1487	OTU143	100	0.00663673	sponge tissue	10793.10533.NW4	Axinellida	200	144.804	13.5437	SMP	deep	sponge	id100
Bin01	denovo1487	OTU143	100	0.00663086	sponge tissue	10793.10533.SI06.18	Axinellida	10	-82.2944	9.30167	SMP	shallow	sponge	id100
Bin01	denovo1487	OTU143	100	0.00658682	sponge tissue	10793.10533.MIIG1004	Poecilosclerida	12	-157.788	21.4336	SMP	shallow	sponge	id100
Bin01	denovo1487	OTU143	100	0.00655638	sponge tissue	10793.127.1181578	Not applicable	24.2	150.818	-9.82425	SMP	shallow	sponge	id100
Bin01	denovo1487	OTU143	100	0.00642698	sponge tissue	10793.10533.108p	Axinellida	20	35.0744	33.0499	SMP	shallow	sponge	id100
Bin01	denovo1487	OTU143	100	0.00609956	sponge tissue	10793.10533.15	Dictyoceratida	4	34.887	32.49	SMP	shallow	sponge	id100
Bin01	denovo1487	OTU143	100	0.00609315	sponge tissue	10793.10533.NW15	Not applicable	200	144.64	13.421	SMP	deep	sponge	id100
Bin01	denovo1487	OTU143	100	0.00606281	sponge tissue	10793.10533.NW65	Axinellida	200	144.652	13.4517	SMP	deep	sponge	id100
Bin01	denovo1487	OTU143	100	0.00605096	sponge tissue	10793.10533.CLI9	Tetractinellida	10	-5.274	51.732	SMP	shallow	sponge	id100
Bin01	denovo1487	OTU143	100	0.00602052	sponge tissue	10793.10533.Hec.UK.2a	Poecilosclerida	10	3.2	42.05	SMP	shallow	sponge	id100
Bin01	denovo1487	OTU143	100	0.0059437	sponge tissue	10793.TW11.3.III.1182340	Dictyoceratida	14	2.94	41.72	SMP	shallow	sponge	id100
Bin01	denovo1487	OTU143	100	0.00594258	sponge tissue	10793.10533.MO25731.Herzliya	Poecilosclerida	115	-157.788	21.4336	SMP	shallow	sponge	id100
Bin01	denovo1487	OTU143	100	0.0058688	sponge tissue	10793.BH2.gDNA.1181655	Poecilosclerida	12.1	-8.34258	37.088	SMP	shallow	sponge	id100
Bin01	denovo1487	OTU143	100	0.00578471	sponge tissue	10793.10533.MIIG0987	Poecilosclerida	22	-157.788	21.4336	SMP	shallow	sponge	id100
Bin01	denovo1487	OTU143	100	0.00578419	sponge tissue	10793.BCD12SED.1181200	Dictyoceratida	5	2.81	41.68	SMP	shallow	sponge	id100
Bin01	denovo1487	OTU143	100	0.0056794	sponge tissue	10793.10533.236	Not applicable	8	174.832	-41.3329	SMP	shallow	sponge	id100
Bin01	denovo1487	OTU143	100	0.0056467	sponge tissue	10793.AW11.3.I.1181767	Dictyoceratida	5	2.81	41.68	SMP	shallow	sponge	id100
Bin01	denovo1487	OTU143	100	0.00563047	sponge tissue	10793.TW10.3.III.1181864	Dictyoceratida	14	2.94	41.72	SMP	shallow	sponge	id100
Bin01	denovo1487	OTU143	100	0.00557984	sponge tissue	10793.10533.AZO13.SD7	Poecilosclerida	0	-88.1042	16.8306	SMP	shallow	sponge	id100
Bin01	denovo1487	OTU143	100	0.0055597	sponge tissue	10793.10533.NW81	Axinellida	200	144.652	13.4517	SMP	deep	sponge	id100
Bin01	denovo1487	OTU143	100	0.00553448	sponge tissue	10793.5.29.Soil.1181636	Tetractinellida	18.29	-78.5848	26.5126	SMP	shallow	sponge	id100
Bin01	denovo1487	OTU143	100	0.00544529	sponge tissue	10793.10533.ND5	Tetractinellida	200	144.652	13.4517	SMP	deep	sponge	id100
Bin01	denovo1487	OTU143	100	0.00538145	sponge tissue	10793.10533.NW27	Not applicable	200	144.729	13.4825	SMP	deep	sponge	id100
Bin01	denovo1487	OTU143	100	0.005378	sponge tissue	10793.10533.CVS.Dya.1a	ClioNot applicableida	10	3.2	42.05	SMP	shallow	sponge	id100
Bin01	denovo1487	OTU143	100	0.00535964	sponge tissue	10793.SD31SED.1182413	Dictyoceratida	5	2.2	41.38	SMP	shallow	sponge	id100
Bin01	denovo1487	OTU143	100	0.00526059	sponge tissue	10793.10533.S151.64	Not applicable	20.9	124.274	-15.7978	SMP	shallow	sponge	id100
Bin01	denovo1487	OTU143	100	0.00523542	sponge tissue	10793.10533.NW12	Not applicable	200	144.64	13.421	SMP	deep	sponge	id100
Bin01	denovo1487	OTU143	100	0.00523173	sponge tissue	10793.10533.AZO13.SD2	Axinellida	10	146.486	-18.5484	SMP	shallow	sponge	id100
Bin01	denovo1487	OTU143	100	0.00521948	sponge tissue	10793.10533.S151.28	Not applicable	20.9	124.274	-15.851	SMP	shallow	sponge	id100
Bin01	denovo1487	OTU143	100	0.00521616	sponge tissue	10793.10533.Tec.UK.2a	Haplosclerida	10	-5.274	51.732	SMP	shallow	sponge	id100
Bin01	denovo1487	OTU143	100	0.00520316	sponge tissue	10793.10533.Hav.UK.3a	Clathrinida	10	3.2	42.05	SMP	shallow	sponge	id100
Bin01	denovo1487	OTU143	100	0.00517148	sponge tissue	10793.BCD32SED.1181196	Dictyoceratida	5	2.81	41.68	SMP	shallow	sponge	id100
Bin01	denovo1487	OTU143	100	0.0051551	sponge tissue	10793.100.1181102	Verongiida	32.1	-82.7	9.35972	SMP	shallow	sponge	id100
Bin01	denovo1487	OTU143	100	0.00504108	sponge tissue	10793.10533.PP2	Dictyoceratida	6	24.9882	35.4155	SMP	shallow	sponge	id100
Bin01	denovo1487	OTU143	100	0.00503486	sponge tissue	10793.10533.NW55	Not applicable	200	144.757	13.4833	SMP	deep	sponge	id100
Bin01	denovo1487	OTU143	100	0.00500721	sponge tissue	10793.10533.CLI1	Haplosclerida	10	-82.25	9.35444	SMP	shallow	sponge	id100
Bin01	denovo1487	OTU143	100	0.00493148	sponge tissue	10793.78.1181243	Poecilosclerida	32.1	-67.0532	17.9552	SMP	shallow	sponge	id100
Bin01	denovo1487	OTU143	100	0.00491611	sponge tissue	10793.10533.CDT1C	Axinellida	545	0.686	37.634	SMP	deep	sponge	id100
Bin01	denovo1487	OTU143	100	0.00486989	sponge tissue	10793.BCD31SED.1181159	Dictyoceratida	5	2.81	41.68	SMP	shallow	sponge	id100
Bin01	denovo1487	OTU143	100	0.00485587	sponge tissue	10793.10533.AZO13.SD9	Poecilosclerida	22	-88.1042	16.8306	SMP	shallow	sponge	id100
Bin01	denovo1487	OTU143	100	0.004844	sponge tissue	10793.10533.PJS.164.PS806	Chondrillida	85	3.1761	42.1081	SMP	shallow	sponge	id100
Bin01	denovo1487	OTU143	100	0.00476585	sponge tissue	10793.10533.Olo.14.1a	Tetractinellida	10	5.815	60.0608	SMP	shallow	sponge	id100
Bin01	denovo1487	OTU143	100	0.00474571	sponge tissue	10793.10533.S252.24	Haplosclerida	27.4	39.1697	-6.11871	SMP	shallow	sponge	id100
Bin01	denovo1487	OTU143	100	0.00470321	sponge tissue	10793.10533.NW22	Not applicable	200	144.64	13.421	SMP	deep	sponge	id100
Bin01	denovo1487	OTU143	100	0.00468734	sponge tissue	10793.10533.MPS.Dya.3a	ClioNot applicableida	10	146.486	-18.5484	SMP	shallow	sponge	id100
Bin01	denovo1487	OTU143	100	0.00468216	sponge tissue	10793.10533.BS2	Haplosclerida	0.5	-82.1569	9.35444	SMP	shallow	sponge	id100
Bin01	denovo1487	OTU143	100	0.00465754	sponge tissue	10793.10533.CPS.Dya.1a	Dictyoceratida	10	146.515	-18.68	SMP	shallow	sponge	id100
Bin01	denovo1487	OTU143	100	0.00458529	sponge tissue	10793.10533.Wa.UK.3a	Poecilosclerida	10	3.2	42.05	SMP	shallow	sponge	id100
Bin01	denovo1487	OTU143	100	0.00455264	sponge tissue	10793.10533.AZO13.SD1	Not applicable	10	150.818	-9.82425	SMP	shallow	sponge	id100
Bin01	denovo1487	OTU143	100	0.00447861	sponge tissue	10793.10533.Hme.28.1b	Tetractinellida	10	5.815	60.0608	SMP	shallow	sponge	id100
Bin01	denovo1487	OTU143	100	0.00445715	sponge tissue	10793.10533.NW59	Axinellida	200	144.652	13.4517	SMP	deep	sponge	id100
Bin01	denovo1487	OTU143	100	0.00441851	sponge tissue	10793.10533.S151.38	Not applicable	20.9	124.274	-15.7978	SMP	shallow	sponge	id100
Bin01	denovo1487	OTU143	100	0.00439435	sponge tissue	10793.10533.Dav.13.4a	Axinellida	10	3.2	42.05	SMP	shallow	sponge	id100
Bin01	denovo1487	OTU143	100	0.00439391	sponge tissue	10793.10533.Dyf.UK.2a	Clathrinida	10	3.2	42.05	SMP	shallow	sponge	id100
Bin01	denovo1487	OTU143	100	0.00438443	sponge tissue	10793.10533.S151.09	Not applicable	20.9	124.274	-15.795	SMP	shallow	sponge	id100
Bin01	denovo1487	OTU143	100	0.00437856	sponge tissue	10793.10533.NW26	Not applicable	200	144.757	13.4833	SMP	deep	sponge	id100
Bin01	denovo1487	OTU143	100	0.00429047	sponge tissue	10793.10533.Pfi.29.2a	Tetractinellida	10	5.815	60.0608	SMP	shallow	sponge	id100
Bin01	denovo1487	OTU143	100	0.00427984	sponge tissue	10793.10533.EMP.GR..3.A	Poecilosclerida	12	-157.788	21.4336	SMP	shallow	sponge	id100
Bin01	denovo1487	OTU143	100	0.00423684	sponge tissue	10793.66.1181812	Not applicable	32.1	-79.8223	26.0206	SMP	shallow	sponge	id100
Bin01	denovo1487	OTU143	100	0.00421087	sponge tissue	10793.10533.S151.67	Agelasida	20.9	-63.4167	17.0333	SMP	shallow	sponge	id100
Bin01	denovo1487	OTU143	100	0.00420769	sponge tissue	10793.10533.Wa.UK.1a	Poecilosclerida	10	3.2	42.05	SMP	shallow	sponge	id100
Bin01	denovo1487	OTU143	100	0.00419294	sponge tissue	10793.10533.PVS.Dya.2a	Not applicable	10	-91.8272	27.5974	SMP	shallow	sponge	id100
Bin01	denovo1487	OTU143	100	0.00416703	sponge tissue	10793.BCD21SED.1181549	Dictyoceratida	5	2.81	41.68	SMP	shallow	sponge	id100
Bin01	denovo1487	OTU143	100	0.00416055	sponge tissue	10793.10533.MIIG1005	Poecilosclerida	12	-157.788	21.4336	SMP	shallow	sponge	id100
Bin01	denovo1487	OTU143	100	0.00413445	sponge tissue	10793.ALG12.115.1182300	Haplosclerida	10	-66.9981	17.8883	SMP	shallow	sponge	id100
Bin01	denovo1487	OTU143	100	0.00411231	sponge tissue	10793.BCH12SED.1182120	Dictyoceratida	5	2.81	41.68	SMP	shallow	sponge	id100
Bin01	denovo1487	OTU143	100	0.00409316	sponge tissue	10793.10533.CPS.Dya.3a	Dictyoceratida	10	146.515	-18.68	SMP	shallow	sponge	id100
Bin01	denovo1487	OTU143	100	0.00408966	sponge tissue	10793.10533.CLI7	Tetractinellida	10	-5.274	51.732	SMP	shallow	sponge	id100
Bin01	denovo1487	OTU143	100	0.00408863	sponge tissue	10793.BCD22SED.1181560	Dictyoceratida	5	2.81	41.68	SMP	shallow	sponge	id100
Bin01	denovo1487	OTU143	100	0.00405102	sponge tissue	10793.10533.NW14	Tetractinellida	200	144.652	13.4517	SMP	deep	sponge	id100
Bin01	denovo1487	OTU143	100	0.00402516	seawater	10793.SH32SED.1182309	Not applicable	5	-67.0532	17.9552	SMP	shallow	environment	id100
Bin01	denovo1487	OTU143	100	0.00402083	sponge tissue	10793.BCH31SED.1181057	ClioNot applicableida	5	-8.33114	37.0693	SMP	shallow	sponge	id100
Bin01	denovo1487	OTU143	100	0.00400956	sponge tissue	10793.10533.NW39	Not applicable	200	144.757	13.4833	SMP	deep	sponge	id100
Bin01	denovo1487	OTU143	100	0.00399219	sponge tissue	10793.10533.Hme.28.3a	Tetractinellida	10	5.815	60.0608	SMP	shallow	sponge	id100
Bin01	denovo1487	OTU143	100	0.00393134	sponge tissue	10793.P12x54.1181672	Dictyoceratida	2	2.2	41.38	SMP	shallow	sponge	id100
Bin01	denovo1487	OTU143	100	0.00392456	sponge tissue	10793.10533.259	Haplosclerida	8	38.58	22.18	SMP	shallow	sponge	id100
Bin01	denovo1487	OTU143	100	0.0038633	seawater	10793.CCSA.1.1182079	Not applicable	10	2.81	41.68	SMP	shallow	environment	id100
Bin01	denovo1487	OTU143	100	0.00380772	sponge tissue	10793.10533.PFL5	Poecilosclerida	9	-157.788	21.4336	SMP	shallow	sponge	id100
Bin01	denovo1487	OTU143	100	0.00376982	sponge tissue	10793.10533.S151.76	Verongiida	20.9	-63.4167	17.0333	SMP	shallow	sponge	id100
Bin01	denovo1487	OTU143	100	0.00369228	sponge tissue	10793.10533.Dav.13.3a	Axinellida	10	3.2	42.05	SMP	shallow	sponge	id100
Bin01	denovo1487	OTU143	100	0.00368826	sponge tissue	10793.ALG12.113.1181071	Haplosclerida	10	-87.4088	18.402	SMP	shallow	sponge	id100
Bin01	denovo1487	OTU143	100	0.00367594	sponge tissue	10793.10533.NW50	Bubarida	200	144.757	13.4833	SMP	deep	sponge	id100
Bin01	denovo1487	OTU143	100	0.00366666	sponge tissue	10793.10533.258	Verongiida	8	38.51	22.19	SMP	shallow	sponge	id100
Bin01	denovo1487	OTU143	100	0.00364449	sponge tissue	10793.10533.NW3	Not applicable	200	144.729	13.4825	SMP	deep	sponge	id100
Bin01	denovo1487	OTU143	100	0.00362337	seawater	10793.104.1182033	Not applicable	32.1	-5.274	51.732	SMP	shallow	environment	id100
Bin01	denovo1487	OTU143	100	0.0036162	sponge tissue	10793.10533.253	Verongiida	8	38.51	22.19	SMP	shallow	sponge	id100
Bin01	denovo1487	OTU143	100	0.00361394	sponge tissue	10793.10533.PFL4	Poecilosclerida	9	-157.788	21.4336	SMP	shallow	sponge	id100
Bin01	denovo1487	OTU143	100	0.00358926	sponge tissue	10793.5.11.Soil.1182036	Plakinidae	18.59	-74.5314	24.0405	SMP	shallow	sponge	id100
Bin01	denovo1487	OTU143	100	0.0035879	sponge tissue	10793.10533.S253.23	Haplosclerida	28	39.1344	-6.15225	SMP	shallow	sponge	id100
Bin01	denovo1487	OTU143	100	0.00356976	sponge tissue	10793.10533.MIIG0993	Poecilosclerida	0	-157.788	21.4336	SMP	shallow	sponge	id100
Bin01	denovo1487	OTU143	100	0.00354484	sponge tissue	10793.116.1181076	Not applicable	24.2	150.818	-9.82425	SMP	shallow	sponge	id100
Bin01	denovo1487	OTU143	100	0.00353737	sponge tissue	10793.10533.MPD.Dya.1a	ClioNot applicableida	25	146.486	-18.5484	SMP	shallow	sponge	id100
Bin01	denovo1487	OTU143	100	0.0035059	sponge tissue	10793.10533.PJS.SW.34	Dictyoceratida	121	3.2	42.05	SMP	shallow	sponge	id100
Bin01	denovo1487	OTU143	100	0.00347961	sponge tissue	10793.ALG12.103.1182377	Verongiida	21	-82.278	9.36068	SMP	shallow	sponge	id100
Bin01	denovo1487	OTU143	100	0.00347777	sponge tissue	10793.10533.254	Verongiida	8	38.51	22.19	SMP	shallow	sponge	id100
Bin01	denovo1487	OTU143	100	0.00344011	sponge tissue	10793.10533.NW82	Dictyoceratida	200	144.652	13.4517	SMP	deep	sponge	id100
Bin01	denovo1487	OTU143	100	0.00343222	sponge tissue	10793.BCH21SED.1181034	Dictyoceratida	5	2.81	41.68	SMP	shallow	sponge	id100
Bin01	denovo1487	OTU143	100	0.00341657	sponge tissue	10793.10533.CLI3	Chondrillida	10	-82.2617	9.35694	SMP	shallow	sponge	id100
Bin01	denovo1487	OTU143	100	0.0034134	sponge tissue	10793.10533.Hfu.25.5a	Tetractinellida	10	5.815	60.0608	SMP	shallow	sponge	id100
Bin01	denovo1487	OTU143	100	0.00340565	sponge tissue	10793.80.1182374	Haplosclerida	32.1	-80.0336	26.5099	SMP	shallow	sponge	id100
Bin01	denovo1487	OTU143	100	0.00328965	sponge tissue	10793.BCD11SED.1181749	Dictyoceratida	5	2.81	41.68	SMP	shallow	sponge	id100
Bin01	denovo1487	OTU143	100	0.00327332	sponge tissue	10793.5.11.9D.1181572	Tetractinellida	18.59	-69.1659	12.332	SMP	shallow	sponge	id100
Bin01	denovo1487	OTU143	100	0.00321793	sponge tissue	10793.10533.MIIG0985	Poecilosclerida	22	-157.788	21.4336	SMP	shallow	sponge	id100
Bin01	denovo1487	OTU143	100	0.00314491	sponge tissue	10793.BCH13SED.1182066	Dictyoceratida	5	2.81	41.68	SMP	shallow	sponge	id100
Bin01	denovo1487	OTU143	100	0.00307858	sponge tissue	10793.93.1181681	Haplosclerida	32.1	-80.0336	26.5099	SMP	shallow	sponge	id100
Bin01	denovo1487	OTU143	100	0.00307108	sponge tissue	10793.10533.VK906.SP9C	Poecilosclerida	404	174.832	-41.3329	SMP	deep	sponge	id100
Bin01	denovo1487	OTU143	100	0.00307042	sponge tissue	10793.10533.Dyf.UK.1a	Clathrinida	10	3.2	42.05	SMP	shallow	sponge	id100
Bin01	denovo1487	OTU143	100	0.00293423	sponge tissue	10793.10533.Wa.UK.2a	Poecilosclerida	10	3.2	42.05	SMP	shallow	sponge	id100
Bin01	denovo1487	OTU143	100	0.00292594	seawater	10793.10533.S252.15	Not applicable	27.4	39.1344	-6.15225	SMP	shallow	environment	id100
Bin01	denovo1487	OTU143	100	0.00289146	sponge tissue	10793.TW10.10.I.1181667	Dictyoceratida	14	2.94	41.72	SMP	shallow	sponge	id100
Bin01	denovo1487	OTU143	100	0.00288462	sponge tissue	10793.115.1181557	Not applicable	32.1	150.818	-9.82425	SMP	shallow	sponge	id100
Bin01	denovo1487	OTU143	100	0.00284114	sponge tissue	10793.BCH11SED.1182051	Dictyoceratida	5	2.81	41.68	SMP	shallow	sponge	id100
Bin01	denovo1487	OTU143	100	0.00284095	sponge tissue	10793.10533.PTL09.P21.XT	Not applicable	3	124.274	-16.0597	SMP	shallow	sponge	id100
Bin01	denovo1487	OTU143	100	0.00280776	sponge tissue	10793.10533.268	Verongiida	8	-73.3947	21.0463	SMP	shallow	sponge	id100
Bin01	denovo1487	OTU143	100	0.00280617	sponge tissue	10793.10533.S151.47	Not applicable	20.9	124.274	-15.7978	SMP	shallow	sponge	id100
Bin01	denovo1487	OTU143	100	0.00276146	sponge tissue	10793.10533.APS.Pef.3a	Verongiida	10	-25.8274	37.8192	SMP	shallow	sponge	id100
Bin01	denovo1487	OTU143	100	0.00272012	seawater	10793.10533.29	Not applicable	8	-157.788	21.4336	SMP	shallow	environment	id100
Bin01	denovo1487	OTU143	100	0.00269611	sponge tissue	10793.10533.8.BONNAIRE	Axinellida	13.2	-82.2181	9.33417	SMP	shallow	sponge	id100
Bin01	denovo1487	OTU143	100	0.00269509	sponge tissue	10793.SS.1.3.1182336	Poecilosclerida	4	-82.261	9.35317	SMP	shallow	sponge	id100
Bin01	denovo1487	OTU143	100	0.00262404	sponge tissue	10793.10533.267	Verongiida	8	-73.3947	21.0463	SMP	shallow	sponge	id100
Bin01	denovo1487	OTU143	100	0.00257248	marine sediment	10793.10533.Axda.UK.2a	Not applicable	10	-25.638	37.743	SMP	shallow	environment	id100
Bin01	denovo1487	OTU143	100	0.00254271	sponge tissue	10793.SW.30.1182170	Haplosclerida	66	147.65	-18.8194	SMP	shallow	sponge	id100
Bin01	denovo1487	OTU143	100	0.00252662	sponge tissue	10793.10533.AZO13.SD3	Poecilosclerida	10	-88.1042	16.8306	SMP	shallow	sponge	id100
Bin01	denovo1487	OTU143	100	0.00251385	sponge tissue	10793.BCD23SED.1182409	Dictyoceratida	5	2.81	41.68	SMP	shallow	sponge	id100
Bin01	denovo1487	OTU143	100	0.00250231	sponge tissue	10793.10533.MIIG0981	Poecilosclerida	0	-157.788	21.4336	SMP	shallow	sponge	id100
Bin01	denovo1487	OTU143	100	0.00246917	sponge tissue	10793.10533.S151.11.B	Not applicable	20.9	124.274	-15.795	SMP	shallow	sponge	id100
Bin01	denovo1487	OTU143	100	0.00246253	sponge tissue	10793.10533.AZO13.SD8	Poecilosclerida	10	-88.1042	16.8306	SMP	shallow	sponge	id100
Bin01	denovo1487	OTU143	100	0.0024474	sponge tissue	10793.10533.AZO13.SD5	Poecilosclerida	0	-88.1042	16.8306	SMP	shallow	sponge	id100
Bin01	denovo1487	OTU143	100	0.00244124	sponge tissue	10793.10533.PPD.Dya.2a	Chondrillida	25	24.9854	35.4173	SMP	shallow	sponge	id100
Bin01	denovo1487	OTU143	100	0.00241841	sponge tissue	10793.10533.MIIG0986	Poecilosclerida	22	-157.788	21.4336	SMP	shallow	sponge	id100
Bin01	denovo1487	OTU143	100	0.00241245	sponge tissue	10793.10533.GC354.SP15A2	Axinellida	529	-5.274	51.732	SMP	deep	sponge	id100
Bin01	denovo1487	OTU143	100	0.00240898	sponge tissue	10793.10533.CLI21	Tetractinellida	10	-83.1733	9.24139	SMP	shallow	sponge	id100
Bin01	denovo1487	OTU143	100	0.00237039	sponge tissue	10793.10533.S151.44	Not applicable	20.9	124.274	-15.7978	SMP	shallow	sponge	id100
Bin01	denovo1487	OTU143	100	0.00236887	sponge tissue	10793.10533.Thg.UK.1a	Haplosclerida	10	-5.274	51.732	SMP	shallow	sponge	id100
Bin01	denovo1487	OTU143	100	0.00236539	sponge tissue	10793.10533.Mo.sediment.Herzliya.1	Poecilosclerida	115	-157.788	21.4336	SMP	shallow	sponge	id100
Bin01	denovo1487	OTU143	100	0.00235294	seawater	10793.HW9C.Jan.1181448	Not applicable	16.3	-80.0689	26.2027	SMP	shallow	environment	id100
Bin01	denovo1487	OTU143	100	0.00231858	marine sediment	10793.CL50.1181340	Not applicable	6.1	-80.0971	26.1494	SMP	shallow	environment	id100
Bin01	denovo1487	OTU143	100	0.00230479	sponge tissue	10793.10533.ALG13.SW9	Poecilosclerida	10	-25.4435	37.7041	SMP	shallow	sponge	id100
Bin01	denovo1487	OTU143	100	0.00229458	sponge tissue	10793.10533.Hme.28.1a	Tetractinellida	10	5.815	60.0608	SMP	shallow	sponge	id100
Bin01	denovo1487	OTU143	100	0.0022805	sponge tissue	10793.3.1182391	Not applicable	12.1	150.818	-9.82425	SMP	shallow	sponge	id100
Bin01	denovo1487	OTU143	100	0.00222932	sponge tissue	10793.BCH32SED.1181121	ClioNot applicableida	5	-8.33114	37.0693	SMP	shallow	sponge	id100
Bin01	denovo1487	OTU143	100	0.00222717	sponge tissue	10793.TW10.10.II.1181942	Dictyoceratida	14	2.94	41.72	SMP	shallow	sponge	id100
Bin01	denovo1487	OTU143	100	0.00222501	sponge tissue	10793.SS.7.3.1181148	Haplosclerida	11	-82.1732	9.30583	SMP	shallow	sponge	id100
Bin01	denovo1487	OTU143	100	0.00221127	sponge tissue	10793.10533.ALG13.SW17	Haplosclerida	21	-25.4435	37.7041	SMP	shallow	sponge	id100
Bin01	denovo1487	OTU143	100	0.00220664	sponge tissue	10793.10533.ALG12.SW1	Chondrillida	21	0.71	40.8	SMP	shallow	sponge	id100
Bin01	denovo1487	OTU143	100	0.00220163	sponge tissue	10793.10533.PJS.182.PS759	Dictyoceratida	110	-68.9697	12.121	SMP	shallow	sponge	id100
Bin01	denovo1487	OTU143	100	0.00218192	sponge tissue	10793.Webster.3.B8.208.1181868	Dictyoceratida	10	147.644	-18.8448	SMP	shallow	sponge	id100
Bin01	denovo1487	OTU143	100	0.0021796	sponge tissue	10793.10533.S152.11	ClioNot applicableida	22.6	3.2	42.05	SMP	shallow	sponge	id100
Bin01	denovo1487	OTU143	100	0.00215473	sponge tissue	10793.10533.MIIG0982	Poecilosclerida	0	-157.788	21.4336	SMP	shallow	sponge	id100
Bin01	denovo1487	OTU143	100	0.00214884	sponge tissue	10793.TO10.7.22.1181634	Haplosclerida	13.6	5.36335	43.1979	SMP	shallow	sponge	id100
Bin01	denovo1487	OTU143	100	0.00214021	sponge tissue	10793.10533.PVS.Pef.3a	Not applicable	10	-91.8264	27.5968	SMP	shallow	sponge	id100
Bin01	denovo1487	OTU143	100	0.00213856	sponge tissue	10793.SW.16.1181565	Tetractinellida	68	174.824	-36.3793	SMP	shallow	sponge	id100
Bin01	denovo1487	OTU143	100	0.00213853	sponge tissue	10793.SH12SED.1181438	Dictyoceratida	5	2.2	41.38	SMP	shallow	sponge	id100
Bin01	denovo1487	OTU143	100	0.00212939	swab	10793.10533.ND17	Not applicable	200	144.833	13.5974	SMP	deep	environment	id100
Bin01	denovo1487	OTU143	100	0.00212932	sponge tissue	10793.SS.7.2.1182200	Dictyoceratida	11	-82.1732	9.30583	SMP	shallow	sponge	id100
Bin01	denovo1487	OTU143	100	0.00209504	sponge tissue	10793.Webster.3.E11.247.1181877	Dictyoceratida	1.5	147.644	-18.8448	SMP	shallow	sponge	id100
Bin01	denovo1487	OTU143	100	0.0020937	sponge tissue	10793.10533.NW13	Agelasida	200	144.64	13.421	SMP	deep	sponge	id100
Bin01	denovo1487	OTU143	100	0.00208631	sponge tissue	10793.TW10.8.I.1181563	Dictyoceratida	14	2.94	41.72	SMP	shallow	sponge	id100
Bin01	denovo1487	OTU143	100	0.00206089	sponge tissue	10793.10533.Pefi4	Dictyoceratida	10	39.2026	-6.16592	SMP	shallow	sponge	id100
Bin01	denovo1487	OTU143	100	0.00205726	sponge tissue	10793.SD13SED.1182100	Dictyoceratida	5	2.2	41.38	SMP	shallow	sponge	id100
Bin01	denovo1487	OTU143	100	0.00205534	sponge tissue	10793.10533.308	Poecilosclerida	8	150.818	-9.82425	SMP	shallow	sponge	id100
Bin01	denovo1487	OTU143	100	0.00205333	sponge tissue	10793.ALG12.107.1181676	Verongiida	10	-82.278	9.36068	SMP	shallow	sponge	id100
Bin01	denovo1487	OTU143	100	0.00204537	sponge tissue	10793.10533.NW64	Axinellida	200	144.652	13.4517	SMP	deep	sponge	id100
Bin01	denovo1487	OTU143	100	0.00204188	sponge tissue	10793.10533.VK906.SP10C	Poecilosclerida	404	174.832	-41.3329	SMP	deep	sponge	id100
Bin01	denovo1487	OTU143	100	0.00203823	sponge tissue	10793.90.1181233	Haplosclerida	32.1	-80.0336	26.5099	SMP	shallow	sponge	id100
Bin01	denovo1487	OTU143	100	0.00202856	sponge tissue	10793.10533.235	Not applicable	8	174.832	-41.3329	SMP	shallow	sponge	id100
Bin01	denovo1487	OTU143	100	0.0020261	sponge tissue	10793.10533.PJS.170.PS708	Dictyoceratida	97	3.2	42.05	SMP	shallow	sponge	id100
Bin01	denovo1487	OTU143	100	0.00199059	sponge tissue	10793.10533.Cce.27.5a	Dictyoceratida	10	3.2	42.05	SMP	shallow	sponge	id100
Bin01	denovo1487	OTU143	100	0.00198098	sponge tissue	10793.10533.ALG13.SW16	Haplosclerida	21	-25.4435	37.7041	SMP	shallow	sponge	id100
Bin01	denovo1487	OTU143	100	0.00195261	sponge tissue	10793.10533.269	Verongiida	8	-73.3947	21.0463	SMP	shallow	sponge	id100
Bin01	denovo1487	OTU143	100	0.00193688	sponge tissue	10793.10533.CPS.Dya.2a	Dictyoceratida	10	146.515	-18.68	SMP	shallow	sponge	id100
Bin01	denovo1487	OTU143	100	0.00192697	sponge tissue	10793.10533.278	Poecilosclerida	8	-73.3947	21.0463	SMP	shallow	sponge	id100
Bin01	denovo1487	OTU143	100	0.00192356	sponge tissue	10793.10533.NW75	Dictyoceratida	200	144.652	13.4517	SMP	deep	sponge	id100
Bin01	denovo1487	OTU143	100	0.00192065	sponge tissue	10793.10533.Dfr.34.1a	Chondrillida	10	3.2	42.05	SMP	shallow	sponge	id100
Bin01	denovo1487	OTU143	100	0.00191495	sponge tissue	10793.10533.P10X.1.XT	Not applicable	10	124.274	-16.0858	SMP	shallow	sponge	id100
Bin01	denovo1487	OTU143	100	0.00190776	sponge tissue	10793.10533.Sm1	Dictyoceratida	8	-7.98928	36.9799	SMP	shallow	sponge	id100
Bin01	denovo1487	OTU143	100	0.0019015	seawater	10793.SH21SED.1181894	Not applicable	5	2.2	41.38	SMP	shallow	environment	id100
Bin01	denovo1487	OTU143	100	0.0018931	seawater	10793.CL234.1181175	Not applicable	9.1	2.81	41.68	SMP	shallow	environment	id100
Bin01	denovo1487	OTU143	100	0.00188379	sponge tissue	10793.10533.ND13	Verongiida	200	144.652	13.4517	SMP	deep	sponge	id100
Bin01	denovo1487	OTU143	100	0.00187749	marine sediment	10793.SS.3.1.1181126	Not applicable	4	-80.0894	26.1673	SMP	shallow	environment	id100
Bin01	denovo1487	OTU143	100	0.00187744	sponge tissue	10793.SH11SED.1181481	Dictyoceratida	5	2.2	41.38	SMP	shallow	sponge	id100
Bin01	denovo1487	OTU143	100	0.00187705	sponge tissue	10793.10533.Pfi.29.1a	Tetractinellida	10	5.815	60.0608	SMP	shallow	sponge	id100
Bin01	denovo1487	OTU143	100	0.00184212	sponge tissue	10793.10533.S151.45	Not applicable	20.9	124.274	-15.7978	SMP	shallow	sponge	id100
Bin01	denovo1487	OTU143	100	0.00183146	sponge tissue	10793.10533.SH13.Black.1	Axinellida	10	3.2	42.05	SMP	shallow	sponge	id100
Bin01	denovo1487	OTU143	100	0.00181495	sponge tissue	10793.10533.SH69.Yellow.3	Dictyoceratida	10	-7.98928	36.9799	SMP	shallow	sponge	id100
Bin01	denovo1487	OTU143	100	0.00180413	sponge tissue	10793.IF2.WI.1181794	ClioNot applicableida	0.5	-80.0966	26.1422	SMP	shallow	sponge	id100
Bin01	denovo1487	OTU143	100	0.00179413	sponge tissue	10793.10533.Dyf.UK.3a	Clathrinida	10	3.2	42.05	SMP	shallow	sponge	id100
Bin01	denovo1487	OTU143	100	0.00179026	sponge tissue	10793.IF5.Wnh.1182034	ClioNot applicableida	0.5	-81.0506	24.6715	SMP	shallow	sponge	id100
Bin01	denovo1487	OTU143	100	0.00176477	sponge tissue	10793.10533.SH15.Black.3	Axinellida	10	3.2	42.05	SMP	shallow	sponge	id100
Bin01	denovo1487	OTU143	100	0.00175581	sponge tissue	10793.10533.PJS.176.PS707	Dictyoceratida	110	-68.9697	12.121	SMP	shallow	sponge	id100
Bin01	denovo1487	OTU143	100	0.00174687	sponge tissue	10793.10533.234	Not applicable	8	174.832	-41.3329	SMP	shallow	sponge	id100
Bin01	denovo1487	OTU143	100	0.0017402	sponge tissue	10793.10533.126	Poecilosclerida	20	35.0744	33.0499	SMP	shallow	sponge	id100
Bin01	denovo1487	OTU143	100	0.00173058	sponge tissue	10793.SD12SED.1181483	Dictyoceratida	5	2.2	41.38	SMP	shallow	sponge	id100
Bin01	denovo1487	OTU143	100	0.00172881	sponge tissue	10793.46.1181039	Not applicable	10	150.818	-9.82425	SMP	shallow	sponge	id100
Bin01	denovo1487	OTU143	100	0.00172857	sponge tissue	10793.10533.ALG13.158	Suberitida	21	-25.638	37.743	SMP	shallow	sponge	id100
Bin01	denovo1487	OTU143	100	0.00171296	seawater	10793.SD11SED.1181917	Not applicable	5	2.2	41.38	SMP	shallow	environment	id100
Bin01	denovo1487	OTU143	100	0.00170058	sponge tissue	10793.IF5.Wctr.1181399	ClioNot applicableida	0.5	-80.0978	26.0522	SMP	shallow	sponge	id100
Bin01	denovo1487	OTU143	100	0.00169924	sponge tissue	10793.10533.CAR8	Poecilosclerida	2	-82.25	9.35833	SMP	shallow	sponge	id100
Bin01	denovo1487	OTU143	100	0.00165889	sponge tissue	10793.Webster.2.A2.96.1181303	Verongiida	8	144.656	13.4513	SMP	shallow	sponge	id100
Bin01	denovo1487	OTU143	100	0.00162771	sponge tissue	10793.IO5.Wctr.1182213	ClioNot applicableida	0.5	-80.4538	24.9407	SMP	shallow	sponge	id100
Bin01	denovo1487	OTU143	100	0.00162622	sponge tissue	10793.73.1181434	ClioNot applicableida	32.1	-82.1742	9.30683	SMP	shallow	sponge	id100
Bin01	denovo1487	OTU143	100	0.00162088	sponge tissue	10793.10533.147	Dictyoceratida	4	35.0744	33.0499	SMP	shallow	sponge	id100
Bin01	denovo1487	OTU143	100	0.00157671	sponge tissue	10793.10533.252	Poecilosclerida	8	38.51	22.19	SMP	shallow	sponge	id100
Bin01	denovo1487	OTU143	100	0.00157171	sponge tissue	10793.AW11.3.II.1181386	Dictyoceratida	5	2.81	41.68	SMP	shallow	sponge	id100
Bin01	denovo1487	OTU143	100	0.00155365	sponge tissue	10793.10533.394	Axinellida	8	39.2026	-6.16592	SMP	shallow	sponge	id100
Bin01	denovo1487	OTU143	100	0.00154002	sponge tissue	10793.10533.EMP.GR..9.C	Poecilosclerida	5	-157.788	21.4336	SMP	shallow	sponge	id100
Bin01	denovo1487	OTU143	100	0.00153837	sponge tissue	10793.10533.ALG12.SW3	Poecilosclerida	21	0.71	40.8	SMP	shallow	sponge	id100
Bin01	denovo1487	OTU143	100	0.00153626	sponge tissue	10793.10533.271	Verongiida	8	-73.3947	21.0463	SMP	shallow	sponge	id100
Bin01	denovo1487	OTU143	100	0.00153541	seawater	10793.10533.Ac1	Not applicable	8	-157.788	21.4336	SMP	shallow	environment	id100
Bin01	denovo1487	OTU143	100	0.00152515	sponge tissue	10793.10533.SI0446.XT	Haplosclerida	1	-82.2792	9.36	SMP	shallow	sponge	id100
Bin01	denovo1487	OTU143	100	0.00150423	sponge tissue	10793.ALG12.110.1182057	Verongiida	10	-82.278	9.36068	SMP	shallow	sponge	id100
Bin01	denovo1487	OTU143	100	0.00149714	sponge tissue	10793.TW10.8.II.1182342	Dictyoceratida	14	2.94	41.72	SMP	shallow	sponge	id100
Bin01	denovo1487	OTU143	100	0.00148948	marine sediment	10793.SS.27.1.1181343	Not applicable	15	-80.0894	26.1673	SMP	shallow	environment	id100
Bin01	denovo1487	OTU143	100	0.00146796	sponge tissue	10793.10533.S151.88	Agelasida	20.9	-63.4167	17.0333	SMP	shallow	sponge	id100
Bin01	denovo1487	OTU143	100	0.00146513	sponge tissue	10793.10533.S251.01.B	Haplosclerida	26.2	39.1344	-6.15225	SMP	shallow	sponge	id100
Bin01	denovo1487	OTU143	100	0.00146488	sponge tissue	10793.SH13SED.1181277	Dictyoceratida	5	2.2	41.38	SMP	shallow	sponge	id100
Bin01	denovo1487	OTU143	100	0.0014615	sponge tissue	10793.10533.MIIG0980	Poecilosclerida	0	-157.788	21.4336	SMP	shallow	sponge	id100
Bin01	denovo1487	OTU143	100	0.00146146	sponge tissue	10793.10533.S151.54	Not applicable	20.9	124.274	-15.7978	SMP	shallow	sponge	id100
Bin01	denovo1487	OTU143	100	0.00144089	sponge tissue	10793.10533.SH14.Black.2	Axinellida	10	3.2	42.05	SMP	shallow	sponge	id100
Bin01	denovo1487	OTU143	100	0.00143252	sponge tissue	10793.10533.SH55.Black.1	Baerida	10	-7.98928	36.9799	SMP	shallow	sponge	id100
Bin01	denovo1487	OTU143	100	0.00141674	sponge tissue	10793.10533.S151.69	Plakinidae	20.9	-63.4167	17.0333	SMP	shallow	sponge	id100
Bin01	denovo1487	OTU143	100	0.00141067	sponge tissue	10793.10533.Dfr.34.5a	Dictyoceratida	10	3.2	42.05	SMP	shallow	sponge	id100
Bin01	denovo1487	OTU143	100	0.00140538	seawater	10793.SH23SED.1181737	Not applicable	5	-87.4088	18.402	SMP	shallow	environment	id100
Bin01	denovo1487	OTU143	100	0.00140095	sponge tissue	10793.10533.SI06.19	Axinellida	10	-82.2944	9.30167	SMP	shallow	sponge	id100
Bin01	denovo1487	OTU143	100	0.00139332	sponge tissue	10793.10533.124	Axinellida	20	35.0744	33.0499	SMP	shallow	sponge	id100
Bin01	denovo1487	OTU143	100	0.00138739	sponge tissue	10793.10533.EMP.GR..10.B	Poecilosclerida	5	-157.788	21.4336	SMP	shallow	sponge	id100
Bin01	denovo1487	OTU143	100	0.00138337	sponge tissue	10793.10533.CAR2	Verongiida	2	-82.2783	9.37	SMP	shallow	sponge	id100
Bin01	denovo1487	OTU143	100	0.00137833	sponge tissue	10793.48.1182158	Not applicable	10	150.818	-9.82425	SMP	shallow	sponge	id100
Bin01	denovo1487	OTU143	100	0.00137777	sponge tissue	10793.10533.Pefi3	Dictyoceratida	10	39.2026	-6.16592	SMP	shallow	sponge	id100
Bin01	denovo1487	OTU143	100	0.00137411	sponge tissue	10793.10533.272	Verongiida	8	-73.3947	21.0463	SMP	shallow	sponge	id100
Bin01	denovo1487	OTU143	100	0.00135959	seawater	10793.10533.MPD.Axd.2a	Not applicable	25	-91.5678	27.4334	SMP	shallow	environment	id100
Bin01	denovo1487	OTU143	100	0.00134783	sponge tissue	10793.10533.CDT7B	Poecilosclerida	494	0.686	37.634	SMP	deep	sponge	id100
Bin01	denovo1487	OTU143	100	0.00134782	sponge tissue	10793.10533.118	Haplosclerida	20	35.0744	33.0499	SMP	shallow	sponge	id100
Bin01	denovo1487	OTU143	100	0.0013473	sponge tissue	10793.10533.Cca.3.4a	Dictyoceratida	10	3.2	42.05	SMP	shallow	sponge	id100
Bin01	denovo1487	OTU143	100	0.00133948	sponge tissue	10793.10533.Da1	Poecilosclerida	7	-157.788	21.4336	SMP	shallow	sponge	id100
Bin01	denovo1487	OTU143	100	0.00133583	sponge tissue	10793.10533.S253.15	Poecilosclerida	28	39.1344	-6.15225	SMP	shallow	sponge	id100
Bin01	denovo1487	OTU143	100	0.00132542	sponge tissue	10793.10533.ND1	Verongiida	200	144.652	13.4517	SMP	deep	sponge	id100
Bin01	denovo1487	OTU143	100	0.00132019	sponge tissue	10793.10533.CDT1A	Agelasida	545	0.686	37.634	SMP	deep	sponge	id100
Bin01	denovo1487	OTU143	100	0.00129983	sponge tissue	10793.BCH33SED.1181476	ClioNot applicableida	5	-8.33114	37.0693	SMP	shallow	sponge	id100
Bin01	denovo1487	OTU143	100	0.00129444	sponge tissue	10793.10533.PJS.45S3	Axinellida	3	3.322	42.319	SMP	shallow	sponge	id100
Bin01	denovo1487	OTU143	100	0.00127751	sponge tissue	10793.10533.GC354.SP15A1	Axinellida	529	3.2	42.05	SMP	deep	sponge	id100
Bin01	denovo1487	OTU143	100	0.00127623	sponge tissue	10793.SD22SED.1182349	Dictyoceratida	5	2.2	41.38	SMP	shallow	sponge	id100
Bin01	denovo1487	OTU143	100	0.00127381	sponge tissue	10793.10533.PJS.60S3	Axinellida	3	147.638	-18.8226	SMP	shallow	sponge	id100
Bin01	denovo1487	OTU143	100	0.00127043	sponge tissue	10793.702.1181790	Dictyoceratida	10	-87.4088	18.402	SMP	shallow	sponge	id100
Bin01	denovo1487	OTU143	100	0.00126948	sponge tissue	10793.56.1182058	Axinellida	10	-16.9117	28.335	SMP	shallow	sponge	id100
Bin01	denovo1487	OTU143	100	0.00126808	seawater	10793.SH22SED.1181426	Not applicable	5	-87.4088	18.402	SMP	shallow	environment	id100
Bin01	denovo1487	OTU143	100	0.00126122	sponge tissue	10793.10533.AZO13.SD6	Dictyoceratida	0	-88.1042	16.8306	SMP	shallow	sponge	id100
Bin01	denovo1487	OTU143	100	0.00124559	sponge tissue	10793.10533.Scu.19.4a	Plakinidae	10	3.2	42.05	SMP	shallow	sponge	id100
Bin01	denovo1487	OTU143	100	0.00124215	sponge tissue	10793.Webster.2.A4.98.1181187	Verongiida	8	144.656	13.4513	SMP	shallow	sponge	id100
Bin01	denovo1487	OTU143	100	0.00123571	sponge tissue	10793.BR7C.Jul.1182404	Poecilosclerida	26.8	-8.33114	37.0693	SMP	shallow	sponge	id100
Bin01	denovo1487	OTU143	100	0.00122955	sponge tissue	10793.10533.Aac.1.1a	Poecilosclerida	10	3.2	42.05	SMP	shallow	sponge	id100
Bin01	denovo1487	OTU143	100	0.00122797	sponge tissue	10793.10533.Rac.23.2a	Tetractinellida	10	5.815	60.0608	SMP	shallow	sponge	id100
Bin01	denovo1487	OTU143	100	0.00122544	sponge tissue	10793.10533.283	Haplosclerida	8	-73.3947	21.0463	SMP	shallow	sponge	id100
Bin01	denovo1487	OTU143	100	0.00121315	sponge tissue	10793.TW10.8.III.1182435	Dictyoceratida	14	2.94	41.72	SMP	shallow	sponge	id100
Bin01	denovo1487	OTU143	100	0.00120916	sponge tissue	10793.P12x51.1181947	Dictyoceratida	1	2.2	41.38	SMP	shallow	sponge	id100
Bin01	denovo1487	OTU143	100	0.00120711	sponge tissue	10793.10533.Paj.UK.2a	ClioNot applicableida	10	3.2	42.05	SMP	shallow	sponge	id100
Bin01	denovo1487	OTU143	100	0.00120571	sponge tissue	10793.10533.285	Haplosclerida	8	-73.3947	21.0463	SMP	shallow	sponge	id100
Bin01	denovo1487	OTU143	100	0.00119647	seawater	10793.CL415.1181608	Not applicable	14.6	2.81	41.68	SMP	shallow	environment	id100
Bin01	denovo1487	OTU143	100	0.00119309	sponge tissue	10793.10533.282	Haplosclerida	8	-73.3947	21.0463	SMP	shallow	sponge	id100
Bin01	denovo1487	OTU143	100	0.00118741	sponge tissue	10793.10533.VK906.SP9B	Poecilosclerida	404	174.832	-41.3329	SMP	deep	sponge	id100
Bin01	denovo1487	OTU143	100	0.00117817	sponge tissue	10793.TW10.10.III.1181697	Dictyoceratida	14	2.94	41.72	SMP	shallow	sponge	id100
Bin01	denovo1487	OTU143	100	0.0011751	sponge tissue	10793.10533.PP1	Poecilosclerida	6	24.9882	35.4155	SMP	shallow	sponge	id100
Bin01	denovo1487	OTU143	100	0.00115908	sponge tissue	10793.10533.Dav.13.5a	Chondrillida	10	3.2	42.05	SMP	shallow	sponge	id100
Bin01	denovo1487	OTU143	100	0.0011543	sponge tissue	10793.10533.ALG13.156	Suberitida	21	-25.638	37.743	SMP	shallow	sponge	id100
Bin01	denovo1487	OTU143	100	0.00115425	sponge tissue	10793.10533.Mo.HDSW.Herzliya.1	Poecilosclerida	115	-157.788	21.4336	SMP	shallow	sponge	id100
Bin01	denovo1487	OTU143	100	0.00113867	sponge tissue	10793.44.1182165	Not applicable	10	150.818	-9.82425	SMP	shallow	sponge	id100
Bin01	denovo1487	OTU143	100	0.00113698	sponge tissue	10793.10533.MVS.Crc.2a	ClioNot applicableida	10	3.2	42.05	SMP	shallow	sponge	id100
Bin01	denovo1487	OTU143	100	0.00110934	swab	10793.10533.STY11	Not applicable	10	144.652	13.4517	SMP	shallow	environment	id100
Bin01	denovo1487	OTU143	100	0.0010889	sponge tissue	10793.10533.ALG12.SW2	Chondrillida	21	0.71	40.8	SMP	shallow	sponge	id100
Bin01	denovo1487	OTU143	100	0.00108783	sponge tissue	10793.10533.CVS.Dya.3a	Clathrinida	10	3.2	42.05	SMP	shallow	sponge	id100
Bin01	denovo1487	OTU143	100	0.00108011	marine sediment	10793.10533.Axda.UK.1a	Not applicable	10	-25.574	37.7411	SMP	shallow	environment	id100
Bin01	denovo1487	OTU143	100	0.00107796	seawater	10793.10533.MPD.Axd.1a	Not applicable	25	-91.5678	27.4334	SMP	shallow	environment	id100
Bin01	denovo1487	OTU143	100	0.00107027	sponge tissue	10793.ALG12.114.1181550	Haplosclerida	10	-66.9981	17.8883	SMP	shallow	sponge	id100
Bin01	denovo1487	OTU143	100	0.00107026	sponge tissue	10793.10533.Rac.23.3a	Tetractinellida	10	5.815	60.0608	SMP	shallow	sponge	id100
Bin01	denovo1487	OTU143	100	0.00105251	sponge tissue	10793.10533.288	Axinellida	8	-73.6706	21.104	SMP	shallow	sponge	id100
Bin01	denovo1487	OTU143	100	0.00103908	sponge tissue	10793.10533.CDT4B	Chondrillida	450	0.686	37.634	SMP	deep	sponge	id100
Bin01	denovo1487	OTU143	100	0.00103413	sponge tissue	10793.TO10.10.22.1182152	Haplosclerida	13.6	-80.4606	24.9571	SMP	shallow	sponge	id100
Bin01	denovo1487	OTU143	100	0.00103212	sponge tissue	10793.10533.284	Haplosclerida	8	-73.3947	21.0463	SMP	shallow	sponge	id100
Bin01	denovo1487	OTU143	100	0.00102087	sponge tissue	10793.10533.CAR26	Axinellida	2	-83.1733	9.24139	SMP	shallow	sponge	id100
Bin01	denovo1487	OTU143	100	0.00101072	sponge tissue	10793.20.X.00.1.015.1182083	Not applicable	146.3	150.818	-9.82425	SMP	shallow	sponge	id100
Bin01	denovo1487	OTU143	100	0.000985504	sponge tissue	10793.SD23SED.1181898	Dictyoceratida	5	2.2	41.38	SMP	shallow	sponge	id100
Bin01	denovo1487	OTU143	100	0.000965058	sponge tissue	10793.AW10.4.I.1181462	Haplosclerida	5	-66.9981	17.8883	SMP	shallow	sponge	id100
Bin01	denovo1487	OTU143	100	0.000964153	sponge tissue	10793.113.1182364	Not applicable	32.1	150.818	-9.82425	SMP	shallow	sponge	id100
Bin01	denovo1487	OTU143	100	0.000962937	sponge tissue	10793.10533.S151.19	Not applicable	20.9	124.274	-15.851	SMP	shallow	sponge	id100
Bin01	denovo1487	OTU143	100	0.000951769	sponge tissue	10793.ALG12.112.1181183	Verongiida	10	-82.278	9.36068	SMP	shallow	sponge	id100
Bin01	denovo1487	OTU143	100	0.000948573	sponge tissue	10793.10533.PJS.189.PS718	Bubarida	103	-68.9697	12.121	SMP	shallow	sponge	id100
Bin01	denovo1487	OTU143	100	0.000946857	sponge tissue	10793.10533.SH67.Yellow.1	Dictyoceratida	10	-7.98928	36.9799	SMP	shallow	sponge	id100
Bin01	denovo1487	OTU143	100	0.00094613	sponge tissue	10793.10533.PJS.173.PS714	Dictyoceratida	97	3.2	42.05	SMP	shallow	sponge	id100
Bin01	denovo1487	OTU143	100	0.000937775	sponge tissue	10793.10533.S151.53	Not applicable	20.9	124.274	-15.7978	SMP	shallow	sponge	id100
Bin01	denovo1487	OTU143	100	0.000923491	sponge tissue	10793.10533.CLI31	Chondrillida	10	-82.25	9.35694	SMP	shallow	sponge	id100
Bin01	denovo1487	OTU143	100	0.000922814	sponge tissue	10793.10533.129	Poecilosclerida	20	35.0744	33.0499	SMP	shallow	sponge	id100
Bin01	denovo1487	OTU143	100	0.00092147	sponge tissue	10793.SH33SED.1181972	Haplosclerida	5	-80.0951	25.842	SMP	shallow	sponge	id100
Bin01	denovo1487	OTU143	100	0.000918559	sponge tissue	10793.10533.286	Tetractinellida	8	-73.3947	21.0463	SMP	shallow	sponge	id100
Bin01	denovo1487	OTU143	100	0.00091776	seawater	10793.10533.AD3	Not applicable	8	-157.788	21.4336	SMP	shallow	environment	id100
Bin01	denovo1487	OTU143	100	0.000917061	sponge tissue	10793.59.1181041	Dictyoceratida	10	-87.4088	18.402	SMP	shallow	sponge	id100
Bin01	denovo1487	OTU143	100	0.000910694	sponge tissue	10793.10533.Hec.UK.1a	Clathrinida	10	3.2	42.05	SMP	shallow	sponge	id100
Bin01	denovo1487	OTU143	100	0.000907539	sponge tissue	10793.10533.CLI17	Haplosclerida	10	-82.1861	9.33917	SMP	shallow	sponge	id100
Bin01	denovo1487	OTU143	100	0.000907506	sponge tissue	10793.10533.289	Axinellida	8	-73.6706	21.104	SMP	shallow	sponge	id100
Bin01	denovo1487	OTU143	100	0.000906134	sponge tissue	10793.10533.Mo.HDSW.Herzliya.3	Poecilosclerida	115	-157.788	21.4336	SMP	shallow	sponge	id100
Bin01	denovo1487	OTU143	100	0.000892881	seawater	10793.10533.BDR050	Not applicable	246	-157.788	21.4336	SMP	deep	environment	id100
Bin01	denovo1487	OTU143	100	0.000892439	sponge tissue	10793.10533.PJS.156.PS799	Chondrillida	112	3.2	42.05	SMP	shallow	sponge	id100
Bin01	denovo1487	OTU143	100	0.000889196	sponge tissue	10793.10533.287	Axinellida	8	-73.6706	21.104	SMP	shallow	sponge	id100
Bin01	denovo1487	OTU143	100	0.000888427	sponge tissue	10793.10533.Mo.HDSW.Herzliya.2	Poecilosclerida	115	-157.788	21.4336	SMP	shallow	sponge	id100
Bin01	denovo1487	OTU143	100	0.00088152	sponge tissue	10793.10533.PJS.177.PS769	Dictyoceratida	85	-68.9697	12.121	SMP	shallow	sponge	id100
Bin01	denovo1487	OTU143	100	0.000874462	sponge tissue	10793.10533.Hme.28.2a	Tetractinellida	10	5.815	60.0608	SMP	shallow	sponge	id100
Bin01	denovo1487	OTU143	100	0.000874306	sponge tissue	10793.10533.STY21	Dictyoceratida	10	144.652	13.4517	SMP	shallow	sponge	id100
Bin01	denovo1487	OTU143	100	0.0008719	sponge tissue	10793.10533.MVS.Dya.2a	ClioNot applicableida	10	3.2	42.05	SMP	shallow	sponge	id100
Bin01	denovo1487	OTU143	100	0.000870638	sponge tissue	10793.10533.S151.20	Not applicable	20.9	124.274	-15.851	SMP	shallow	sponge	id100
Bin01	denovo1487	OTU143	100	0.000869983	sponge tissue	10793.ALG12.111.1181430	Verongiida	10	-82.278	9.36068	SMP	shallow	sponge	id100
Bin01	denovo1487	OTU143	100	0.00086603	seawater	10793.10533.Ac2	Not applicable	8	-157.788	21.4336	SMP	shallow	environment	id100
Bin01	denovo1487	OTU143	100	0.000865233	sponge tissue	10793.10533.P12X.143.XT	Not applicable	5	124.274	-16.0858	SMP	shallow	sponge	id100
Bin01	denovo1487	OTU143	100	0.000855088	sponge tissue	10793.SS.7.1.1181514	Poecilosclerida	11	-82.25	9.33333	SMP	shallow	sponge	id100
Bin01	denovo1487	OTU143	100	0.000849302	sponge tissue	10793.10533.PJS.88S1	Axinellida	3	147.638	-18.8226	SMP	shallow	sponge	id100
Bin01	denovo1487	OTU143	100	0.000848695	sponge tissue	10793.IO5.2.1181966	ClioNot applicableida	0.5	-82.3032	9.3777	SMP	shallow	sponge	id100
Bin01	denovo1487	OTU143	100	0.000838186	sponge tissue	10793.10533.CPS.Axd.3a	Dictyoceratida	10	146.515	-18.68	SMP	shallow	sponge	id100
Bin01	denovo1487	OTU143	100	0.000834707	sponge tissue	10793.10533.PPD.Dya.3a	Chondrillida	25	24.9854	35.4173	SMP	shallow	sponge	id100
Bin01	denovo1487	OTU143	100	0.000832639	sponge tissue	10793.10533.241	Not applicable	8	174.832	-41.3329	SMP	shallow	sponge	id100
Bin01	denovo1487	OTU143	100	0.000830163	sponge tissue	10793.5.11.7D.1181171	Plakinidae	18.59	-66.9981	17.8883	SMP	shallow	sponge	id100
Bin01	denovo1487	OTU143	100	0.000826652	seawater	10793.10533.SH2.GS.2	Not applicable	10	-8.33114	37.0693	SMP	shallow	environment	id100
Bin01	denovo1487	OTU143	100	0.00081659	sponge tissue	10793.10533.PJS.139.T8	Poecilosclerida	3	3.2	42.05	SMP	shallow	sponge	id100
Bin01	denovo1487	OTU143	100	0.000812744	sponge tissue	10793.SWBH.3.1181292	Haplosclerida	1	144.645	13.4554	SMP	shallow	sponge	id100
Bin01	denovo1487	OTU143	100	0.000802534	seawater	10793.109.1181327	Not applicable	16.7	3.2	42.05	SMP	shallow	environment	id100
Bin01	denovo1487	OTU143	100	0.000789678	sponge tissue	10793.10533.S153.03	Haplosclerida	23.9	39.1697	-6.11871	SMP	shallow	sponge	id100
Bin01	denovo1487	OTU143	100	0.000786208	sponge tissue	10793.10533.227	Poecilosclerida	8	174.832	-41.3329	SMP	shallow	sponge	id100
Bin01	denovo1487	OTU143	100	0.000781064	sponge tissue	10793.10533.S253.30	Haplosclerida	28	39.1344	-6.15225	SMP	shallow	sponge	id100
Bin01	denovo1487	OTU143	100	0.000771928	sponge tissue	10793.Webster.3.E8.244.1181761	Dictyoceratida	1.5	147.644	-18.8448	SMP	shallow	sponge	id100
Bin01	denovo1487	OTU143	100	0.000765573	sponge tissue	10793.10533.GC234.SP4B	Haplosclerida	506	9.2117	44.3101	SMP	deep	sponge	id100
Bin01	denovo1487	OTU143	100	0.000762379	sponge tissue	10793.10533.SI06.218.XT	Haplosclerida	10	-82.1806	9.31444	SMP	shallow	sponge	id100
Bin01	denovo1487	OTU143	100	0.000761167	sponge tissue	10793.10533.ALG13.132	Haplosclerida	18	-25.638	37.743	SMP	shallow	sponge	id100
Bin01	denovo1487	OTU143	100	0.000759263	sponge tissue	10793.AW10.10.II.1181451	Plakinidae	5	-66.9981	17.8883	SMP	shallow	sponge	id100
Bin01	denovo1487	OTU143	100	0.000759039	sponge tissue	10793.112.1181089	Not applicable	16.7	150.818	-9.82425	SMP	shallow	sponge	id100
Bin01	denovo1487	OTU143	100	0.000756675	sponge tissue	10793.10533.PJS.95S2	Dictyoceratida	3	3.1006	42.0652	SMP	shallow	sponge	id100
Bin01	denovo1487	OTU143	100	0.000756671	sponge tissue	10793.10533.312	Tetractinellida	8	150.818	-9.82425	SMP	shallow	sponge	id100
Bin01	denovo1487	OTU143	100	0.000756545	sponge tissue	10793.10533.233	Not applicable	8	174.832	-41.3329	SMP	shallow	sponge	id100
Bin01	denovo1487	OTU143	100	0.000756211	sponge tissue	10793.10533.408	Haplosclerida	8	-74.3318	22.1296	SMP	shallow	sponge	id100
Bin01	denovo1487	OTU143	100	0.000755549	sponge tissue	10793.10533.S151.23	Not applicable	20.9	124.274	-15.851	SMP	shallow	sponge	id100
Bin01	denovo1487	OTU143	100	0.000752148	sponge tissue	10793.10533.Hec.UK.3a	Poecilosclerida	10	3.2	42.05	SMP	shallow	sponge	id100
Bin01	denovo1487	OTU143	100	0.000751198	sponge tissue	10793.10533.Da3	Poecilosclerida	7	-157.788	21.4336	SMP	shallow	sponge	id100
Bin01	denovo1487	OTU143	100	0.000743941	sponge tissue	10793.10533.NW1	Suberitida	200	144.638	13.3558	SMP	deep	sponge	id100
Bin01	denovo1487	OTU143	100	0.000742136	sponge tissue	10793.10533.Cce.27.2a	Dictyoceratida	10	3.2	42.05	SMP	shallow	sponge	id100
Bin01	denovo1487	OTU143	100	0.000737463	sponge tissue	10793.10533.NW42	Not applicable	200	144.757	13.4833	SMP	deep	sponge	id100
Bin01	denovo1487	OTU143	100	0.000728076	sponge tissue	10793.10533.221	Clathrinida	8	174.832	-41.3329	SMP	shallow	sponge	id100
Bin01	denovo1487	OTU143	100	0.000723803	sponge tissue	10793.TV10.6.12.1181765	Poecilosclerida	11.9	11.3275	58.9617	SMP	shallow	sponge	id100
Bin01	denovo1487	OTU143	100	0.000720952	seawater	10793.10533.23	Not applicable	8	-157.788	21.4336	SMP	shallow	environment	id100
Bin01	denovo1487	OTU143	100	0.000718993	sponge tissue	10793.5.11.4D.1182333	Dictyoceratida	18.59	-87.4088	18.402	SMP	shallow	sponge	id100
Bin01	denovo1487	OTU143	100	0.000715571	seawater	10793.10533.MO25765.Herzliya	Not applicable	115	34.9167	29.5	SMP	shallow	environment	id100
Bin01	denovo1487	OTU143	100	0.000709325	sponge tissue	10793.10533.S251.13	Haplosclerida	26.2	39.1344	-6.15225	SMP	shallow	sponge	id100
Bin01	denovo1487	OTU143	100	0.000707813	sponge tissue	10793.10533.Dfr.34.2a	Poecilosclerida	10	3.2	42.05	SMP	shallow	sponge	id100
Bin01	denovo1487	OTU143	100	0.000699501	sponge tissue	10793.10533.PVS.Dya.1a	Not applicable	10	-91.8272	27.5974	SMP	shallow	sponge	id100
Bin01	denovo1487	OTU143	100	0.000694561	sponge tissue	10793.10533.ALG13.124	Axinellida	18	-5.274	51.732	SMP	shallow	sponge	id100
Bin01	denovo1487	OTU143	100	0.000685836	sponge tissue	10793.Webster.3.F9.257.1181296	Dictyoceratida	1.5	147.644	-18.8448	SMP	shallow	sponge	id100
Bin01	denovo1487	OTU143	100	0.000684789	sponge tissue	10793.BR10C.Nov.1181260	Poecilosclerida	34.5	-8.33114	37.0693	SMP	shallow	sponge	id100
Bin01	denovo1487	OTU143	100	0.000682111	marine sediment	10793.CL52.1181257	Not applicable	6.1	-80.0971	26.1494	SMP	shallow	environment	id100
Bin01	denovo1487	OTU143	100	0.000680776	sponge tissue	10793.10533.S151.31	Not applicable	20.9	124.274	-15.851	SMP	shallow	sponge	id100
Bin01	denovo1487	OTU143	100	0.000680401	marine sediment	10793.10533.242	Not applicable	8	174.832	-41.3329	SMP	shallow	environment	id100
Bin01	denovo1487	OTU143	100	0.000672805	sponge tissue	10793.10533.246	Tethyida	8	-5.274	51.732	SMP	shallow	sponge	id100
Bin01	denovo1487	OTU143	100	0.000671051	sponge tissue	10793.10533.BS1	Haplosclerida	0.5	-82.2627	9.35444	SMP	shallow	sponge	id100
Bin01	denovo1487	OTU143	100	0.000670144	sponge tissue	10793.Webster.5.A11.387.1181346	Dictyoceratida	19	146.512	-18.6854	SMP	shallow	sponge	id100
Bin01	denovo1487	OTU143	100	0.000664712	sponge tissue	10793.10533.225	Clathrinida	8	174.832	-41.3329	SMP	shallow	sponge	id100
Bin01	denovo1487	OTU143	100	0.000662266	sponge tissue	10793.10533.EMP.GR..7.A	Poecilosclerida	12	-157.788	21.4336	SMP	shallow	sponge	id100
Bin01	denovo1487	OTU143	100	0.000660502	sponge tissue	10793.TW11.4.II.1181268	Dictyoceratida	14	2.94	41.72	SMP	shallow	sponge	id100
Bin01	denovo1487	OTU143	100	0.000660157	sponge tissue	10793.10533.Paj.UK.3a	ClioNot applicableida	10	3.2	42.05	SMP	shallow	sponge	id100
Bin01	denovo1487	OTU143	100	0.000650937	sponge tissue	10793.10533.S151.39	Not applicable	20.9	124.274	-15.7978	SMP	shallow	sponge	id100
Bin01	denovo1487	OTU143	100	0.000650409	sponge tissue	10793.10533.Da2	Poecilosclerida	7	-157.788	21.4336	SMP	shallow	sponge	id100
Bin01	denovo1487	OTU143	100	0.000648886	sponge tissue	10793.10533.Sm2	Dictyoceratida	8	-7.98928	36.9799	SMP	shallow	sponge	id100
Bin01	denovo1487	OTU143	100	0.000646541	sponge tissue	10793.BR10B.Nov.1181619	ClioNot applicableida	18.3	-8.34258	37.088	SMP	shallow	sponge	id100
Bin01	denovo1487	OTU143	100	0.000641131	sponge tissue	10793.10533.PJS.89S2	Axinellida	3	147.638	-18.8226	SMP	shallow	sponge	id100
Bin01	denovo1487	OTU143	100	0.000637658	sponge tissue	10793.10533.1c	Tetractinellida	0	34.9167	29.5	SMP	shallow	sponge	id100
Bin01	denovo1487	OTU143	100	0.000637333	sponge tissue	10793.N50.3.1.11.BC.1181142	Axinellida	12.19	38.5126	20.2802	SMP	shallow	sponge	id100
Bin01	denovo1487	OTU143	100	0.000636525	sponge tissue	10793.10533.ALG13.135	Poecilosclerida	18	-25.638	37.743	SMP	shallow	sponge	id100
Bin01	denovo1487	OTU143	100	0.00063411	sponge tissue	10793.10533.UH58	Chondrillida	18	0.71	40.8	SMP	shallow	sponge	id100
Bin01	denovo1487	OTU143	100	0.000632772	sponge tissue	10793.10533.NW43	Not applicable	200	144.757	13.4833	SMP	deep	sponge	id100
Bin01	denovo1487	OTU143	100	0.000632267	sponge tissue	10793.TW10.4.III.1182315	Dictyoceratida	14	2.94	41.72	SMP	shallow	sponge	id100
Bin01	denovo1487	OTU143	100	0.000630537	sponge tissue	10793.10533.AA2	Poecilosclerida	8	34.9167	29.5	SMP	shallow	sponge	id100
Bin01	denovo1487	OTU143	100	0.000629492	sponge tissue	10793.81.1181699	Haplosclerida	32.1	-80.0336	26.5099	SMP	shallow	sponge	id100
Bin01	denovo1487	OTU143	100	0.000615088	sponge tissue	10793.10533.CLI19	Axinellida	10	-83.1733	9.24139	SMP	shallow	sponge	id100
Bin01	denovo1487	OTU143	100	0.000609235	sponge tissue	10793.10533.SH54.WE.3	ClioNot applicableida	10	-8.30406	37.0583	SMP	shallow	sponge	id100
Bin01	denovo1487	OTU143	100	0.00060917	seawater	10793.PO10.5.18.1181613	Not applicable	8.1	2.2	41.38	SMP	shallow	environment	id100
Bin01	denovo1487	OTU143	100	0.000604542	sponge tissue	10793.10533.SH57.Black.3	Baerida	10	-7.98928	36.9799	SMP	shallow	sponge	id100
Bin01	denovo1487	OTU143	100	0.000601815	sponge tissue	10793.10533.279	Poecilosclerida	8	-73.3947	21.0463	SMP	shallow	sponge	id100
Bin01	denovo1487	OTU143	100	0.000598922	seawater	10793.SH31SED.1181116	Not applicable	5	-67.0532	17.9552	SMP	shallow	environment	id100
Bin01	denovo1487	OTU143	100	0.00059752	sponge tissue	10793.10533.PJS.178.PS753	Dictyoceratida	110	-68.9697	12.121	SMP	shallow	sponge	id100
Bin01	denovo1487	OTU143	100	0.000597216	sponge tissue	10793.BR10A.Nov.1181298	ClioNot applicableida	3	-8.34258	37.088	SMP	shallow	sponge	id100
Bin01	denovo1487	OTU143	100	0.000592247	seawater	10793.10533.BDR032	Not applicable	173	-157.788	21.4336	SMP	shallow	environment	id100
Bin01	denovo1487	OTU143	100	0.000589985	seawater	10793.10533.BDR001	Not applicable	134	-157.788	21.4336	SMP	shallow	environment	id100
Bin01	denovo1487	OTU143	100	0.000588377	sponge tissue	10793.10533.S151.13	Not applicable	20.9	124.274	-15.795	SMP	shallow	sponge	id100
Bin01	denovo1487	OTU143	100	0.000584917	sponge tissue	10793.AW11.4.III.1182415	Dictyoceratida	5	2.81	41.68	SMP	shallow	sponge	id100
Bin01	denovo1487	OTU143	100	0.0005835	sponge tissue	10793.10533.277	Poecilosclerida	8	-73.3947	21.0463	SMP	shallow	sponge	id100
Bin01	denovo1487	OTU143	100	0.000578512	sponge tissue	10793.10533.153	Dictyoceratida	4	35.0744	33.0499	SMP	shallow	sponge	id100
Bin01	denovo1487	OTU143	100	0.000577335	sponge tissue	10793.10533.Sm3	Dictyoceratida	8	-7.98928	36.9799	SMP	shallow	sponge	id100
Bin01	denovo1487	OTU143	100	0.000576444	sponge tissue	10793.10533.EMP.GR..9.B	Poecilosclerida	5	-157.788	21.4336	SMP	shallow	sponge	id100
Bin01	denovo1487	OTU143	100	0.000575191	sponge tissue	10793.10533.S151.86	Haplosclerida	20.9	-63.4167	17.0333	SMP	shallow	sponge	id100
Bin01	denovo1487	OTU143	100	0.000573953	sponge tissue	10793.10533.ALG13.152	Poecilosclerida	21	-25.638	37.743	SMP	shallow	sponge	id100
Bin01	denovo1487	OTU143	100	0.000569458	sponge tissue	10793.10533.EMP.GR..7.B	Poecilosclerida	12	-157.788	21.4336	SMP	shallow	sponge	id100
Bin01	denovo1487	OTU143	100	0.000569353	sponge tissue	10793.10533.BS3	Axinellida	0.5	-82.2181	9.35333	SMP	shallow	sponge	id100
Bin01	denovo1487	OTU143	100	0.000569326	sponge tissue	10793.10533.219	Clathrinida	8	174.832	-41.3329	SMP	shallow	sponge	id100
Bin01	denovo1487	OTU143	100	0.000567964	sponge tissue	10793.SS.1.1.1181731	Poecilosclerida	4	-82.261	9.35317	SMP	shallow	sponge	id100
Bin01	denovo1487	OTU143	100	0.00056399	sponge tissue	10793.10533.223	Clathrinida	8	174.832	-41.3329	SMP	shallow	sponge	id100
Bin01	denovo1487	OTU143	100	0.000563838	seawater	10793.10533.27	Not applicable	8	-157.788	21.4336	SMP	shallow	environment	id100
Bin01	denovo1487	OTU143	100	0.000560727	sponge tissue	10793.2.1181255	Not applicable	12.1	150.818	-9.82425	SMP	shallow	sponge	id100
Bin01	denovo1487	OTU143	100	0.00054941	sponge tissue	10793.10533.PJS.90S3	Axinellida	3	147.638	-18.8226	SMP	shallow	sponge	id100
Bin01	denovo1487	OTU143	100	0.000549323	sponge tissue	10793.10533.S252.4	Haplosclerida	27.4	39.1697	-6.11871	SMP	shallow	sponge	id100
Bin01	denovo1487	OTU143	100	0.000545736	sponge tissue	10793.10533.Rac.23.1a	Tetractinellida	10	5.815	60.0608	SMP	shallow	sponge	id100
Bin01	denovo1487	OTU143	100	0.000544344	sponge tissue	10793.10533.SI06.20.XT	Haplosclerida	10	-82.2944	9.30167	SMP	shallow	sponge	id100
Bin01	denovo1487	OTU143	100	0.000542392	sponge tissue	10793.10533.NW99	Dictyoceratida	200	144.652	13.4517	SMP	deep	sponge	id100
Bin01	denovo1487	OTU143	100	0.000541223	sponge tissue	10793.5.11.8D.1181295	Plakinidae	18.59	-67.476	18.3918	SMP	shallow	sponge	id100
Bin01	denovo1487	OTU143	100	0.000535262	sponge tissue	10793.10533.224	Clathrinida	8	174.832	-41.3329	SMP	shallow	sponge	id100
Bin01	denovo1487	OTU143	100	0.000535217	sponge tissue	10793.10533.ALG13.SW14	Haplosclerida	18	-25.4435	37.7041	SMP	shallow	sponge	id100
Bin01	denovo1487	OTU143	100	0.000532379	sponge tissue	10793.10533.SH33.Yellow.3	Dictyoceratida	10	-8.30406	37.0583	SMP	shallow	sponge	id100
Bin01	denovo1487	OTU143	100	0.000532353	sponge tissue	10793.Webster.5.A6.382.1181163	Dictyoceratida	10	146.512	-18.6854	SMP	shallow	sponge	id100
Bin01	denovo1487	OTU143	100	0.000531133	sponge tissue	10793.AW10.10.III.1181682	Plakinidae	5	-66.9981	17.8883	SMP	shallow	sponge	id100
Bin01	denovo1487	OTU143	100	0.000530709	sponge tissue	10793.ALG12.109.1181206	Haplosclerida	10	-87.4088	18.402	SMP	shallow	sponge	id100
Bin01	denovo1487	OTU143	100	0.000514263	sponge tissue	10793.10533.ALG13.157	Suberitida	21	-25.638	37.743	SMP	shallow	sponge	id100
Bin01	denovo1487	OTU143	100	0.000513084	seawater	10793.10533.Axin.UK.1a	Not applicable	10	-25.574	37.7411	SMP	shallow	environment	id100
Bin01	denovo1487	OTU143	100	0.000508058	sponge tissue	10793.10533.MPD.Axd.3a	ClioNot applicableida	25	-5.274	51.732	SMP	shallow	sponge	id100
Bin01	denovo1487	OTU143	100	0.000506394	sponge tissue	10793.10533.ALG13.129	Verongiida	18	-25.638	37.743	SMP	shallow	sponge	id100
Bin01	denovo1487	OTU143	100	0.00049975	sponge tissue	10793.ALG12.98.1181051	Plakinidae	21	-66.9981	17.8883	SMP	shallow	sponge	id100
Bin01	denovo1487	OTU143	100	0.000496359	sponge tissue	10793.10533.415	Polymastiida	8	-73.0797	22.2708	SMP	shallow	sponge	id100
Bin01	denovo1487	OTU143	100	0.000495317	sponge tissue	10793.47.1181582	Not applicable	10	150.818	-9.82425	SMP	shallow	sponge	id100
Bin01	denovo1487	OTU143	100	0.000491481	sponge tissue	10793.10533.SI06.173.XT	Haplosclerida	10	-82.2208	9.33333	SMP	shallow	sponge	id100
Bin01	denovo1487	OTU143	100	0.000491461	sponge tissue	10793.AW10.4.III.1182286	Plakinidae	5	-66.9981	17.8883	SMP	shallow	sponge	id100
Bin01	denovo1487	OTU143	100	0.00049143	sponge tissue	10793.10533.257	Poecilosclerida	8	38.51	22.19	SMP	shallow	sponge	id100
Bin01	denovo1487	OTU143	100	0.000490578	sponge tissue	10793.10533.239	Not applicable	8	174.832	-41.3329	SMP	shallow	sponge	id100
Bin01	denovo1487	OTU143	100	0.000489057	sponge tissue	10793.5.IV.91.2.003.1182401	Dictyoceratida	138.1	-87.4088	18.402	SMP	shallow	sponge	id100
Bin01	denovo1487	OTU143	100	0.000486959	sponge tissue	10793.10533.237	Not applicable	8	174.832	-41.3329	SMP	shallow	sponge	id100
Bin01	denovo1487	OTU143	100	0.000483153	sponge tissue	10793.10533.EMP.GR..9.A	Poecilosclerida	5	-157.788	21.4336	SMP	shallow	sponge	id100
Bin01	denovo1487	OTU143	100	0.000482699	sponge tissue	10793.10533.S151.78	Haplosclerida	20.9	-63.4167	17.0333	SMP	shallow	sponge	id100
Bin01	denovo1487	OTU143	100	0.000478346	seawater	10793.10533.AD1	Not applicable	8	-157.788	21.4336	SMP	shallow	environment	id100
Bin01	denovo1487	OTU143	100	0.000477832	sponge tissue	10793.10533.Hme.28.5a	Tetractinellida	10	5.815	60.0608	SMP	shallow	sponge	id100
Bin01	denovo1487	OTU143	100	0.00047624	sponge tissue	10793.10533.ALG13.159	Suberitida	21	-25.638	37.743	SMP	shallow	sponge	id100
Bin01	denovo1487	OTU143	100	0.000472802	sponge tissue	10793.10533.CAR9	Poecilosclerida	2	-82.25	9.35833	SMP	shallow	sponge	id100
Bin01	denovo1487	OTU143	100	0.000472092	sponge tissue	10793.10533.SH56.Black.2	Baerida	10	-7.98928	36.9799	SMP	shallow	sponge	id100
Bin01	denovo1487	OTU143	100	0.000470123	sponge tissue	10793.10533.S151.32	Not applicable	20.9	124.274	-15.851	SMP	shallow	sponge	id100
Bin01	denovo1487	OTU143	100	0.000469228	sponge tissue	10793.ALG12.105.1181112	Verongiida	10	-82.278	9.36068	SMP	shallow	sponge	id100
Bin01	denovo1487	OTU143	100	0.000469153	sponge tissue	10793.10533.PPS.Pef.2a	Not applicable	10	-93.5968	27.4207	SMP	shallow	sponge	id100
Bin01	denovo1487	OTU143	100	0.000468445	sponge tissue	10793.ALG12.97.1182392	Haplosclerida	21	-66.9981	17.8883	SMP	shallow	sponge	id100
Bin01	denovo1487	OTU143	100	0.000466651	sponge tissue	10793.10533.256	Haplosclerida	8	38.58	22.18	SMP	shallow	sponge	id100
Bin01	denovo1487	OTU143	100	0.000465538	sponge tissue	10793.10533.222	Clathrinida	8	174.832	-41.3329	SMP	shallow	sponge	id100
Bin01	denovo1487	OTU143	100	0.00046244	seawater	10793.Webster.1.F7.67.1182399	Not applicable	8	2.94	41.72	SMP	shallow	environment	id100
Bin01	denovo1487	OTU143	100	0.000453307	sponge tissue	10793.10533.276	Poecilosclerida	8	-73.3947	21.0463	SMP	shallow	sponge	id100
Bin01	denovo1487	OTU143	100	0.000451045	sponge tissue	10793.AW10.4.II.1181086	Haplosclerida	5	-66.9981	17.8883	SMP	shallow	sponge	id100
Bin01	denovo1487	OTU143	100	0.000447915	sponge tissue	10793.10533.Pefi2	Dictyoceratida	10	39.2026	-6.16592	SMP	shallow	sponge	id100
Bin01	denovo1487	OTU143	100	0.000446243	sponge tissue	10793.10533.S151.12	Not applicable	20.9	124.274	-15.795	SMP	shallow	sponge	id100
Bin01	denovo1487	OTU143	100	0.000445848	sponge tissue	10793.10533.Pte.26.1a	Tetractinellida	10	5.815	60.0608	SMP	shallow	sponge	id100
Bin01	denovo1487	OTU143	100	0.000433771	sponge tissue	10793.TW10.4.II.1182137	Dictyoceratida	14	2.94	41.72	SMP	shallow	sponge	id100
Bin01	denovo1487	OTU143	100	0.00042776	sponge tissue	10793.10533.PJS.114A15	Axinellida	3	3.322	42.319	SMP	shallow	sponge	id100
Bin01	denovo1487	OTU143	100	0.000427251	sponge tissue	10793.10533.CLI25	Haplosclerida	10	-82.1764	9.31472	SMP	shallow	sponge	id100
Bin01	denovo1487	OTU143	100	0.000425573	sponge tissue	10793.10533.PTL09.P31.XT	ClioNot applicableida	0	3.2	42.05	SMP	shallow	sponge	id100
Bin01	denovo1487	OTU143	100	0.000421662	sponge tissue	10793.10533.AZO13.SW21	Dictyoceratida	0	146.515	-18.68	SMP	shallow	sponge	id100
Bin01	denovo1487	OTU143	100	0.000421323	sponge tissue	10793.10533.Pfi.29.1b	Tetractinellida	10	5.815	60.0608	SMP	shallow	sponge	id100
Bin01	denovo1487	OTU143	100	0.000418016	sponge tissue	10793.10533.PPD.Dya.1a	Dictyoceratida	25	24.9854	35.4173	SMP	shallow	sponge	id100
Bin01	denovo1487	OTU143	100	0.000417308	sponge tissue	10793.705.1181712	Poecilosclerida	5	-67.0532	17.9552	SMP	shallow	sponge	id100
Bin01	denovo1487	OTU143	100	0.00040969	sponge tissue	10793.10533.MPS.Axd.1a	ClioNot applicableida	10	146.486	-18.5484	SMP	shallow	sponge	id100
Bin01	denovo1487	OTU143	100	0.000407635	sponge tissue	10793.10533.Aae.12.2a	Poecilosclerida	10	3.2	42.05	SMP	shallow	sponge	id100
Bin01	denovo1487	OTU143	100	0.000407456	seawater	10793.Webster.1.G7.79.1181934	Not applicable	8	2.94	41.72	SMP	shallow	environment	id100
Bin01	denovo1487	OTU143	100	0.000406309	sponge tissue	10793.ALG12.106.1182214	Verongiida	10	-82.278	9.36068	SMP	shallow	sponge	id100
Bin01	denovo1487	OTU143	100	0.00040306	sponge tissue	10793.10533.ALG13.127	Verongiida	18	-25.638	37.743	SMP	shallow	sponge	id100
Bin01	denovo1487	OTU143	100	0.000402379	sponge tissue	10793.10533.S251.14	Not applicable	26.2	39.1344	-6.15225	SMP	shallow	sponge	id100
Bin01	denovo1487	OTU143	100	0.000401948	sponge tissue	10793.10533.S151.92	Dictyoceratida	20.9	3.2	42.05	SMP	shallow	sponge	id100
Bin01	denovo1487	OTU143	100	0.000399735	sponge tissue	10793.10533.PW3c	Dictyoceratida	6	39.25	22.18	SMP	shallow	sponge	id100
Bin01	denovo1487	OTU143	100	0.000396747	sponge tissue	10793.ALG12.95.1181846	Plakinidae	21	-66.9981	17.8883	SMP	shallow	sponge	id100
Bin01	denovo1487	OTU143	100	0.000394935	sponge tissue	10793.117.1182325	Not applicable	24.2	150.818	-9.82425	SMP	shallow	sponge	id100
Bin01	denovo1487	OTU143	100	0.000393989	sponge tissue	10793.BR10A.Jan.1181101	Dictyoceratida	1.6	-8.34258	37.088	SMP	shallow	sponge	id100
Bin01	denovo1487	OTU143	100	0.000387724	seawater	10793.HW9A.Nov.1181624	Not applicable	1.3	-80.0682	26.2036	SMP	shallow	environment	id100
Bin01	denovo1487	OTU143	100	0.000385107	sponge tissue	10793.10533.ALG13.SW12	Suberitida	18	-25.4435	37.7041	SMP	shallow	sponge	id100
Bin01	denovo1487	OTU143	100	0.000383008	seawater	10793.10533.PPS.Crc.1a	Not applicable	10	9.2117	44.3101	SMP	shallow	environment	id100
Bin01	denovo1487	OTU143	100	0.000380794	seawater	10793.CCSA.3.1181521	Not applicable	10	2.81	41.68	SMP	shallow	environment	id100
Bin01	denovo1487	OTU143	100	0.000379025	seawater	10793.10533.Ccr.9.3a	Not applicable	10	-9.008	53.15	SMP	shallow	environment	id100
Bin01	denovo1487	OTU143	100	0.000377516	sponge tissue	10793.10533.PJS.31S1	ClioNot applicableida	3	3.2	42.05	SMP	shallow	sponge	id100
Bin01	denovo1487	OTU143	100	0.0003757	sponge tissue	10793.10533.MC751.SP11A	Not applicable	439	124.274	-16.0858	SMP	deep	sponge	id100
Bin01	denovo1487	OTU143	100	0.000372578	sponge tissue	10793.10533.PTL09.36.XT	Not applicable	10	124.274	-16.0597	SMP	shallow	sponge	id100
Bin01	denovo1487	OTU143	100	0.0003712	seawater	10793.10533.24	Not applicable	8	-157.788	21.4336	SMP	shallow	environment	id100
Bin01	denovo1487	OTU143	100	0.000371048	sponge tissue	10793.ALG12.101.1181948	ClioNot applicableida	21	-82.278	9.36068	SMP	shallow	sponge	id100
Bin01	denovo1487	OTU143	100	0.000370146	sponge tissue	10793.10533.CVS.Dya.2a	Clathrinida	10	3.2	42.05	SMP	shallow	sponge	id100
Bin01	denovo1487	OTU143	100	0.000369803	sponge tissue	10793.AW11.4.II.1181401	Dictyoceratida	5	2.81	41.68	SMP	shallow	sponge	id100
Bin01	denovo1487	OTU143	100	0.000368753	sponge tissue	10793.10533.Clc.UK.1a	Dictyoceratida	10	146.515	-18.68	SMP	shallow	sponge	id100
Bin01	denovo1487	OTU143	100	0.000368096	sponge tissue	10793.10533.S253.16	Poecilosclerida	28	39.1344	-6.15225	SMP	shallow	sponge	id100
Bin01	denovo1487	OTU143	100	0.000366878	sponge tissue	10793.10533.S151.14	Not applicable	20.9	124.274	-15.795	SMP	shallow	sponge	id100
Bin01	denovo1487	OTU143	100	0.000366229	sponge tissue	10793.10533.PJS.53S2	Dictyoceratida	3	3.322	42.319	SMP	shallow	sponge	id100
Bin01	denovo1487	OTU143	100	0.000361017	sponge tissue	10793.10533.S151.17	Not applicable	20.9	124.274	-15.851	SMP	shallow	sponge	id100
Bin01	denovo1487	OTU143	100	0.00035607	sponge tissue	10793.10533.PJS.115A16	Axinellida	3	3.322	42.319	SMP	shallow	sponge	id100
Bin01	denovo1487	OTU143	100	0.000355369	sponge tissue	10793.10533.CPS.Pef.2a	Chondrillida	10	9.2117	44.3101	SMP	shallow	sponge	id100
Bin01	denovo1487	OTU143	100	0.000354391	sponge tissue	10793.10533.S151.83	Haplosclerida	20.9	-63.4167	17.0333	SMP	shallow	sponge	id100
Bin01	denovo1487	OTU143	100	0.000351379	seawater	10793.10533.Crcr13b	Not applicable	16	-157.788	21.4336	SMP	shallow	environment	id100
Bin01	denovo1487	OTU143	100	0.000348623	sponge tissue	10793.BR10B.Jan.1181832	ClioNot applicableida	16.5	-8.34258	37.088	SMP	shallow	sponge	id100
Bin01	denovo1487	OTU143	100	0.00034644	sponge tissue	10793.10533.409	Haplosclerida	8	-74.3318	22.1296	SMP	shallow	sponge	id100
Bin01	denovo1487	OTU143	100	0.00034642	sponge tissue	10793.BR10C.Jan.1181996	ClioNot applicableida	32.6	-8.34258	37.088	SMP	shallow	sponge	id100
Bin01	denovo1487	OTU143	100	0.000344572	sponge tissue	10793.10533.CVS.Pef.3a	Clathrinida	10	3.2	42.05	SMP	shallow	sponge	id100
Bin01	denovo1487	OTU143	100	0.000342335	sponge tissue	10793.10533.266	Verongiida	8	-73.3947	21.0463	SMP	shallow	sponge	id100
Bin01	denovo1487	OTU143	100	0.000341064	seawater	10793.CL23.1181668	Not applicable	10.67	2.81	41.68	SMP	shallow	environment	id100
Bin01	denovo1487	OTU143	100	0.000336927	sponge tissue	10793.Webster.2.A1.95.1182360	Verongiida	8	144.656	13.4513	SMP	shallow	sponge	id100
Bin01	denovo1487	OTU143	100	0.000336657	sponge tissue	10793.10533.S151.10	Not applicable	20.9	124.274	-15.795	SMP	shallow	sponge	id100
Bin01	denovo1487	OTU143	100	0.000335449	sponge tissue	10793.P12x118.1181719	Desmacellida	5	-79.6146	28.0405	SMP	shallow	sponge	id100
Bin01	denovo1487	OTU143	100	0.000331789	sponge tissue	10793.10533.CLI6	Haplosclerida	10	-82.2627	9.35333	SMP	shallow	sponge	id100
Bin01	denovo1487	OTU143	100	0.000331287	sponge tissue	10793.10533.S253.33	Biemnida	28	39.1344	-6.15225	SMP	shallow	sponge	id100
Bin01	denovo1487	OTU143	100	0.000330746	sponge tissue	10793.10533.S151.34	Not applicable	20.9	124.274	-15.851	SMP	shallow	sponge	id100
Bin01	denovo1487	OTU143	100	0.000327878	sponge tissue	10793.10533.CLI24	Haplosclerida	10	-82.1764	9.31472	SMP	shallow	sponge	id100
Bin01	denovo1487	OTU143	100	0.000327779	seawater	10793.GC.4.4.1182045	Not applicable	12	-77.8815	26.563	SMP	shallow	environment	id100
Bin01	denovo1487	OTU143	100	0.000327773	sponge tissue	10793.10533.Dav.13.1b	Agelasida	10	3.2	42.05	SMP	shallow	sponge	id100
Bin01	denovo1487	OTU143	100	0.00032459	sponge tissue	10793.10533.CPS.Crc.2a	Dictyoceratida	10	146.515	-18.68	SMP	shallow	sponge	id100
Bin01	denovo1487	OTU143	100	0.000323913	sponge tissue	10793.SWSA.2.1181197	Verongiida	1	-80.4606	24.9571	SMP	shallow	sponge	id100
Bin01	denovo1487	OTU143	100	0.000320319	sponge tissue	10793.10533.CAR13	Haplosclerida	2	-82.25	9.35444	SMP	shallow	sponge	id100
Bin01	denovo1487	OTU143	100	0.000317102	seawater	10793.10533.AV1	Not applicable	8	-157.788	21.4336	SMP	shallow	environment	id100
Bin01	denovo1487	OTU143	100	0.000316935	sponge tissue	10793.Webster.4.B8.302.1182275	Dictyoceratida	9	147.632	-18.8171	SMP	shallow	sponge	id100
Bin01	denovo1487	OTU143	100	0.000316433	sponge tissue	10793.10533.38	Poecilosclerida	8	-157.788	21.4336	SMP	shallow	sponge	id100
Bin01	denovo1487	OTU143	100	0.000308678	sponge tissue	10793.10533.CAR11	Haplosclerida	2	-82.2627	9.35333	SMP	shallow	sponge	id100
Bin01	denovo1487	OTU143	100	0.000308452	sponge tissue	10793.Webster.3.A3.191.1181234	Tethyida	10	146.485	-18.5603	SMP	shallow	sponge	id100
Bin01	denovo1487	OTU143	100	0.000307926	sponge tissue	10793.10533.CLI14	Dictyoceratida	10	-82.2627	9.35444	SMP	shallow	sponge	id100
Bin01	denovo1487	OTU143	100	0.000307695	sponge tissue	10793.10533.Cce.27.3a	Dictyoceratida	10	3.2	42.05	SMP	shallow	sponge	id100
Bin01	denovo1487	OTU143	100	0.000304826	sponge tissue	10793.SWSA.1.1181494	Dictyoceratida	1	-80.4606	24.9571	SMP	shallow	sponge	id100
Bin01	denovo1487	OTU143	100	0.000304202	sponge tissue	10793.10533.ALG13.137	Poecilosclerida	18	-25.638	37.743	SMP	shallow	sponge	id100
Bin01	denovo1487	OTU143	100	0.000303147	seawater	10793.10533.HVS.Dya.1a	Not applicable	10	-88.3668	29.0519	SMP	shallow	environment	id100
Bin01	denovo1487	OTU143	100	0.000302224	sponge tissue	10793.10533.S151.73	Verongiida	20.9	-63.4167	17.0333	SMP	shallow	sponge	id100
Bin01	denovo1487	OTU143	100	0.000300391	sponge tissue	10793.10533.198	Suberitida	4	34.9167	29.5	SMP	shallow	sponge	id100
Bin01	denovo1487	OTU143	100	0.000297739	sponge tissue	10793.10533.264	Tetractinellida	8	-73.3947	21.0463	SMP	shallow	sponge	id100
Bin01	denovo1487	OTU143	100	0.000297329	sponge tissue	10793.10533.APS.Crc.3a	Chondrillida	10	-25.835	37.8886	SMP	shallow	sponge	id100
Bin01	denovo1487	OTU143	100	0.000297249	sponge tissue	10793.AF11.4.9.1181355	Poecilosclerida	7.2	-67.0532	17.9552	SMP	shallow	sponge	id100
Bin01	denovo1487	OTU143	100	0.000296378	sponge tissue	10793.10533.226	Clathrinida	8	174.832	-41.3329	SMP	shallow	sponge	id100
Bin01	denovo1487	OTU143	100	0.000295377	sponge tissue	10793.CCBH.3.1181704	ClioNot applicableida	2	-8.33114	37.0693	SMP	shallow	sponge	id100
Bin01	denovo1487	OTU143	100	0.000292765	sponge tissue	10793.10533.APS.Axd.2a	Haplosclerida	10	-25.835	37.8886	SMP	shallow	sponge	id100
Bin01	denovo1487	OTU143	100	0.000290134	sponge tissue	10793.10533.Hfu.25.1b	Tetractinellida	10	5.815	60.0608	SMP	shallow	sponge	id100
Bin01	denovo1487	OTU143	100	0.00029013	sponge tissue	10793.10533.PVS.Dya.3a	Not applicable	10	-91.8272	27.5974	SMP	shallow	sponge	id100
Bin01	denovo1487	OTU143	100	0.000289939	sponge tissue	10793.10533.CDT10B	Haplosclerida	1100	9.2117	44.3101	SMP	deep	sponge	id100
Bin01	denovo1487	OTU143	100	0.00028899	swab	10793.10533.STY7	Not applicable	10	144.652	13.4517	SMP	shallow	environment	id100
Bin01	denovo1487	OTU143	100	0.000288171	sponge tissue	10793.TO11.3.22.1182173	Tetractinellida	13.6	34.9519	29.5577	SMP	shallow	sponge	id100
Bin01	denovo1487	OTU143	100	0.000287273	sponge tissue	10793.10533.247	Tethyida	8	-5.274	51.732	SMP	shallow	sponge	id100
Bin01	denovo1487	OTU143	100	0.000286834	sponge tissue	10793.10533.229	Poecilosclerida	8	174.832	-41.3329	SMP	shallow	sponge	id100
Bin01	denovo1487	OTU143	100	0.000285955	sponge tissue	10793.10533.S251.12	Haplosclerida	26.2	39.1344	-6.15225	SMP	shallow	sponge	id100
Bin01	denovo1487	OTU143	100	0.000285622	sponge tissue	10793.10533.CLI8	Tetractinellida	10	-5.274	51.732	SMP	shallow	sponge	id100
Bin01	denovo1487	OTU143	100	0.000284449	sponge tissue	10793.10533.S151.08.A	Not applicable	20.9	124.274	-15.795	SMP	shallow	sponge	id100
Bin01	denovo1487	OTU143	100	0.000284274	sponge tissue	10793.10533.S253.28.B	Haplosclerida	28	39.1344	-6.15225	SMP	shallow	sponge	id100
Bin01	denovo1487	OTU143	100	0.000283946	sponge tissue	10793.10533.CYM1	Haplosclerida	6	2.481	41.4023	SMP	shallow	sponge	id100
Bin01	denovo1487	OTU143	100	0.000278132	sponge tissue	10793.10533.ALG13.SW11	Suberitida	18	-25.4435	37.7041	SMP	shallow	sponge	id100
Bin01	denovo1487	OTU143	100	0.000277055	sponge tissue	10793.10533.S151.01	Not applicable	20.9	124.274	-16.0597	SMP	shallow	sponge	id100
Bin01	denovo1487	OTU143	100	0.000275315	seawater	10793.GC.4.2.1181300	Not applicable	12.5	-77.8815	26.563	SMP	shallow	environment	id100
Bin01	denovo1487	OTU143	100	0.000274258	sponge tissue	10793.1.1182344	Not applicable	12.1	-88.3775	29.0684	SMP	shallow	sponge	id100
Bin01	denovo1487	OTU143	100	0.000274212	sponge tissue	10793.10533.228	Poecilosclerida	8	174.832	-41.3329	SMP	shallow	sponge	id100
Bin01	denovo1487	OTU143	100	0.000272485	sponge tissue	10793.10533.Dav.13.1a	Agelasida	10	3.2	42.05	SMP	shallow	sponge	id100
Bin01	denovo1487	OTU143	100	0.000271346	seawater	10793.HW4A.Nov.1181656	Not applicable	1.7	-80.0632	26.2519	SMP	shallow	environment	id100
Bin01	denovo1487	OTU143	100	0.00027118	sponge tissue	10793.97.1182070	Haplosclerida	32.1	-80.0336	26.5099	SMP	shallow	sponge	id100
Bin01	denovo1487	OTU143	100	0.000270958	sponge tissue	10793.10533.Pte.26.2a	Tetractinellida	10	5.815	60.0608	SMP	shallow	sponge	id100
Bin01	denovo1487	OTU143	100	0.000269219	sponge tissue	10793.10533.AZO13.SW22	Dictyoceratida	0	146.515	-18.68	SMP	shallow	sponge	id100
Bin01	denovo1487	OTU143	100	0.000266902	sponge tissue	10793.10533.S153.04	Haplosclerida	23.9	39.1697	-6.11871	SMP	shallow	sponge	id100
Bin01	denovo1487	OTU143	100	0.000263817	sponge tissue	10793.10533.SI06.12.XT	Dictyoceratida	5	-82.2792	9.36	SMP	shallow	sponge	id100
Bin01	denovo1487	OTU143	100	0.000262261	seawater	10793.GC.4.3.1181711	Not applicable	12	-77.8815	26.563	SMP	shallow	environment	id100
Bin01	denovo1487	OTU143	100	0.000262222	sponge tissue	10793.SWPRD3.1182184	Dictyoceratida	24.2	-80.4606	24.9571	SMP	shallow	sponge	id100
Bin01	denovo1487	OTU143	100	0.000259403	sponge tissue	10793.10533.APS.Crc.1a	Chondrillida	10	-25.835	37.8886	SMP	shallow	sponge	id100
Bin01	denovo1487	OTU143	100	0.000254527	sponge tissue	10793.10533.SI06.27.XT	Haplosclerida	3	-82.25	9.36	SMP	shallow	sponge	id100
Bin01	denovo1487	OTU143	100	0.000253653	sponge tissue	10793.10533.P12X.12.XT	Not applicable	5	124.274	-16.0858	SMP	shallow	sponge	id100
Bin01	denovo1487	OTU143	100	0.000252505	sponge tissue	10793.10533.S151.89	Plakinidae	20.9	-63.4167	17.0333	SMP	shallow	sponge	id100
Bin01	denovo1487	OTU143	100	0.000251699	sponge tissue	10793.10533.386	Tetractinellida	8	39.169	-6.11738	SMP	shallow	sponge	id100
Bin01	denovo1487	OTU143	100	0.000251544	sponge tissue	10793.10533.CLI30	Chondrillida	10	-82.2617	9.35694	SMP	shallow	sponge	id100
Bin01	denovo1487	OTU143	100	0.000251207	sponge tissue	10793.10533.ZZ58	Agelasida	8	0.686	37.634	SMP	shallow	sponge	id100
Bin01	denovo1487	OTU143	100	0.000248652	sponge tissue	10793.10533.PJS.59S2	Chondrillida	3	9.2117	44.3101	SMP	shallow	sponge	id100
Bin01	denovo1487	OTU143	100	0.000248047	sponge tissue	10793.10533.248	Chondrillida	8	-5.274	51.732	SMP	shallow	sponge	id100
Bin01	denovo1487	OTU143	100	0.000247928	sponge tissue	10793.10533.APS.Crc.2a	Chondrillida	10	-25.835	37.8886	SMP	shallow	sponge	id100
Bin01	denovo1487	OTU143	100	0.000247091	sponge tissue	10793.10533.255	Haplosclerida	8	38.58	22.18	SMP	shallow	sponge	id100
Bin01	denovo1487	OTU143	100	0.000245186	sponge tissue	10793.10533.S151.11.A	Not applicable	20.9	124.274	-15.795	SMP	shallow	sponge	id100
Bin01	denovo1487	OTU143	100	0.000244973	sponge tissue	10793.10533.S251.5	Haplosclerida	26.2	39.1697	-6.11871	SMP	shallow	sponge	id100
Bin01	denovo1487	OTU143	100	0.000244693	sponge tissue	10793.10533.263	Tetractinellida	8	112.2	16.4	SMP	shallow	sponge	id100
Bin01	denovo1487	OTU143	100	0.000241207	sponge tissue	10793.10533.Pte.26.3a	Tetractinellida	10	5.815	60.0608	SMP	shallow	sponge	id100
Bin01	denovo1487	OTU143	100	0.000241135	sponge tissue	10793.10533.281	Haplosclerida	8	-73.3947	21.0463	SMP	shallow	sponge	id100
Bin01	denovo1487	OTU143	100	0.000240425	sponge tissue	10793.10533.MPS.Dya.2a	ClioNot applicableida	10	146.486	-18.5484	SMP	shallow	sponge	id100
Bin01	denovo1487	OTU143	100	0.000240003	sponge tissue	10793.10533.CAR6	Poecilosclerida	2	-82.25	9.35833	SMP	shallow	sponge	id100
Bin01	denovo1487	OTU143	100	0.000238485	sponge tissue	10793.10533.PJS.135.T4	Poecilosclerida	3	3.2	42.05	SMP	shallow	sponge	id100
Bin01	denovo1487	OTU143	100	0.000236713	sponge tissue	10793.10533.AZO13.178	Haplosclerida	0	-68.2821	12.1469	SMP	shallow	sponge	id100
Bin01	denovo1487	OTU143	100	0.00023634	seawater	10793.10533.28	Not applicable	8	-157.788	21.4336	SMP	shallow	environment	id100
Bin01	denovo1487	OTU143	100	0.000236304	seawater	10793.Webster.1.E1.49.1181499	Not applicable	5	2.94	41.72	SMP	shallow	environment	id100
Bin01	denovo1487	OTU143	100	0.000235503	sponge tissue	10793.10533.CLI26	Haplosclerida	10	-82.1764	9.31472	SMP	shallow	sponge	id100
Bin01	denovo1487	OTU143	100	0.000234055	sponge tissue	10793.Webster.5.B5.393.1181780	Dictyoceratida	19	146.485	-18.5603	SMP	shallow	sponge	id100
Bin01	denovo1487	OTU143	100	0.000233126	seawater	10793.10533.22	Not applicable	8	-157.788	21.4336	SMP	shallow	environment	id100
Bin01	denovo1487	OTU143	100	0.000233008	sponge tissue	10793.10533.SH12.WE.3	Axinellida	10	3.2	42.05	SMP	shallow	sponge	id100
Bin01	denovo1487	OTU143	100	0.000232547	sponge tissue	10793.10533.MC751.SP11B	Not applicable	439	124.274	-16.0858	SMP	deep	sponge	id100
Bin01	denovo1487	OTU143	100	0.000231544	sponge tissue	10793.SWSA.3.1181074	Verongiida	1	-80.4606	24.9571	SMP	shallow	sponge	id100
Bin01	denovo1487	OTU143	100	0.000231399	sponge tissue	10793.Webster.2.H11.188.1181581	Poecilosclerida	10	146.485	-18.5603	SMP	shallow	sponge	id100
Bin01	denovo1487	OTU143	100	0.000230715	sponge tissue	10793.10533.ALG13.SW13	Suberitida	18	-25.4435	37.7041	SMP	shallow	sponge	id100
Bin01	denovo1487	OTU143	100	0.00023007	sponge tissue	10793.IO5.18.1181378	ClioNot applicableida	0.5	-82.9496	24.609	SMP	shallow	sponge	id100
Bin01	denovo1487	OTU143	100	0.000225113	sponge tissue	10793.Webster.3.F2.250.1181436	Dictyoceratida	1.5	147.644	-18.8448	SMP	shallow	sponge	id100
Bin01	denovo1487	OTU143	100	0.000224745	sponge tissue	10793.10533.231	Poecilosclerida	8	174.832	-41.3329	SMP	shallow	sponge	id100
Bin01	denovo1487	OTU143	100	0.000223661	sponge tissue	10793.10533.ALG13.128	Verongiida	18	-25.638	37.743	SMP	shallow	sponge	id100
Bin01	denovo1487	OTU143	100	0.000222403	sponge tissue	10793.10533.ZZ34	Tetractinellida	8	11.2708	58.8967	SMP	shallow	sponge	id100
Bin01	denovo1487	OTU143	100	0.00022192	seawater	10793.CL13.1182403	Not applicable	10.67	2.81	41.68	SMP	shallow	environment	id100
Bin01	denovo1487	OTU143	100	0.00022131	sponge tissue	10793.10533.P12X.150.XT	Not applicable	2	124.274	-16.0858	SMP	shallow	sponge	id100
Bin01	denovo1487	OTU143	100	0.000220881	seawater	10793.CL268.1181568	Not applicable	7.6	2.81	41.68	SMP	shallow	environment	id100
Bin01	denovo1487	OTU143	100	0.000219809	sponge tissue	10793.10533.232	Poecilosclerida	8	174.832	-41.3329	SMP	shallow	sponge	id100
Bin01	denovo1487	OTU143	100	0.000218804	sponge tissue	10793.10533.EMP.GR..10.A	Poecilosclerida	5	-157.788	21.4336	SMP	shallow	sponge	id100
Bin01	denovo1487	OTU143	100	0.000216755	sponge tissue	10793.AW11.6.II.1182018	Dictyoceratida	5	2.81	41.68	SMP	shallow	sponge	id100
Bin01	denovo1487	OTU143	100	0.0002157	sponge tissue	10793.10533.PJS.54S3	Dictyoceratida	3	3.322	42.319	SMP	shallow	sponge	id100
Bin01	denovo1487	OTU143	100	0.000214754	sponge tissue	10793.10533.S153.06	Haplosclerida	23.9	39.1697	-6.11871	SMP	shallow	sponge	id100
Bin01	denovo1487	OTU143	100	0.000212662	sponge tissue	10793.10533.EMP.GR..7.C	Poecilosclerida	12	-157.788	21.4336	SMP	shallow	sponge	id100
Bin01	denovo1487	OTU143	100	0.000211797	sponge tissue	10793.10533.GC903.SP7A	Not applicable	1080	124.274	-16.0858	SMP	deep	sponge	id100
Bin01	denovo1487	OTU143	100	0.000208333	sponge tissue	10793.10533.SI04.45.XT	Haplosclerida	1	-82.1283	9.25917	SMP	shallow	sponge	id100
Bin01	denovo1487	OTU143	100	0.000207886	sponge tissue	10793.10533.P12X.145.XT	Not applicable	2	124.274	-16.0858	SMP	shallow	sponge	id100
Bin01	denovo1487	OTU143	100	0.000207222	sponge tissue	10793.10533.Thg.UK.3a	Poecilosclerida	10	3.2	42.05	SMP	shallow	sponge	id100
Bin01	denovo1487	OTU143	100	0.000206996	sponge tissue	10793.Webster.3.F12.260.1181210	Dictyoceratida	1.5	147.644	-18.8448	SMP	shallow	sponge	id100
Bin01	denovo1487	OTU143	100	0.00020697	sponge tissue	10793.10533.41	Haplosclerida	8	-74.3318	22.1296	SMP	shallow	sponge	id100
Bin01	denovo1487	OTU143	100	0.00020688	sponge tissue	10793.10533.PJS.65S2	Axinellida	3	147.638	-18.8226	SMP	shallow	sponge	id100
Bin01	denovo1487	OTU143	100	0.000206573	sponge tissue	10793.10533.274	Verongiida	8	-73.3947	21.0463	SMP	shallow	sponge	id100
Bin01	denovo1487	OTU143	100	0.000205454	sponge tissue	10793.10533.APS.Axd.3a	Poecilosclerida	10	-25.835	37.8886	SMP	shallow	sponge	id100
Bin01	denovo1487	OTU143	100	0.000205256	sponge tissue	10793.10533.238	Not applicable	8	174.832	-41.3329	SMP	shallow	sponge	id100
Bin01	denovo1487	OTU143	100	0.000204894	seawater	10793.P12x12.1181288	Not applicable	5	-80.115	26.0943	SMP	shallow	environment	id100
Bin01	denovo1487	OTU143	100	0.000203859	sponge tissue	10793.10533.CLI2	Axinellida	10	-83.1733	9.24139	SMP	shallow	sponge	id100
Bin01	denovo1487	OTU143	100	0.000197993	sponge tissue	10793.10533.PJS.168.PS724	Chondrillida	103	3.1761	42.1081	SMP	shallow	sponge	id100
Bin01	denovo1487	OTU143	100	0.000197741	sponge tissue	10793.29.V.04.1.006.1181956	Not applicable	392.6	150.818	-9.82425	SMP	deep	sponge	id100
Bin01	denovo1487	OTU143	100	0.000196437	sponge tissue	10793.10533.402	Haplosclerida	8	-73.6706	21.104	SMP	shallow	sponge	id100
Bin01	denovo1487	OTU143	100	0.000196241	sponge tissue	10793.10533.AZO13.SD4	Poecilosclerida	0	-88.1042	16.8306	SMP	shallow	sponge	id100
Bin01	denovo1487	OTU143	100	0.000195788	sponge tissue	10793.SI06.81.1181730	Haplosclerida	2	-82.278	9.36068	SMP	shallow	sponge	id100
Bin01	denovo1487	OTU143	100	0.000195759	sponge tissue	10793.10533.S152.06	ClioNot applicableida	22.6	3.2	42.05	SMP	shallow	sponge	id100
Bin01	denovo1487	OTU143	100	0.000195329	sponge tissue	10793.10533.Rac.23.4a	Tetractinellida	10	5.815	60.0608	SMP	shallow	sponge	id100
Bin01	denovo1487	OTU143	100	0.00019485	seawater	10793.CL293.1181674	Not applicable	6.1	2.81	41.68	SMP	shallow	environment	id100
Bin01	denovo1487	OTU143	100	0.000194715	sponge tissue	10793.Webster.3.E1.237.1181633	Dictyoceratida	1.5	147.644	-18.8448	SMP	shallow	sponge	id100
Bin01	denovo1487	OTU143	100	0.000193789	sponge tissue	10793.BR14A.Jan.1182186	Poecilosclerida	1.6	-8.33114	37.0693	SMP	shallow	sponge	id100
Bin01	denovo1487	OTU143	100	0.000192177	sponge tissue	10793.10533.SH11.WE.2	Axinellida	10	3.2	42.05	SMP	shallow	sponge	id100
Bin01	denovo1487	OTU143	100	0.00019169	sponge tissue	10793.10533.Water.R3	Plakinidae	5	3.2	42.05	SMP	shallow	sponge	id100
Bin01	denovo1487	OTU143	100	0.000190603	sponge tissue	10793.10533.Rac.23.5a	Tetractinellida	10	5.815	60.0608	SMP	shallow	sponge	id100
Bin01	denovo1487	OTU143	100	0.000188555	sponge tissue	10793.10533.365	Suberitida	8	130.832	-12.4152	SMP	shallow	sponge	id100
Bin01	denovo1487	OTU143	100	0.000188076	sponge tissue	10793.10533.Aor.17.1b	Haplosclerida	10	3.658	36.744	SMP	shallow	sponge	id100
Bin01	denovo1487	OTU143	100	0.000187472	sponge tissue	10793.10533.MIIG0973	Poecilosclerida	0	-157.788	21.4336	SMP	shallow	sponge	id100
Bin01	denovo1487	OTU143	100	0.000186015	sponge tissue	10793.10533.CAR3	Poecilosclerida	2	-82.25	9.35833	SMP	shallow	sponge	id100
Bin01	denovo1487	OTU143	100	0.000183883	sponge tissue	10793.Webster.3.E10.246.1181741	Dictyoceratida	1.5	147.644	-18.8448	SMP	shallow	sponge	id100
Bin01	denovo1487	OTU143	100	0.000183316	sponge tissue	10793.10533.ALG13.148	Haplosclerida	21	-25.638	37.743	SMP	shallow	sponge	id100
Bin01	denovo1487	OTU143	100	0.000181828	sponge tissue	10793.10533.CYM21	Haplosclerida	6	3.1761	42.1081	SMP	shallow	sponge	id100
Bin01	denovo1487	OTU143	100	0.000177456	swab	10793.10533.STY5	Not applicable	10	144.652	13.4517	SMP	shallow	environment	id100
Bin01	denovo1487	OTU143	100	0.000176899	sponge tissue	10793.10533.PVS.Crc.2a	Not applicable	10	-91.8272	27.5974	SMP	shallow	sponge	id100
Bin01	denovo1487	OTU143	100	0.000175522	sponge tissue	10793.10533.S151.55	Not applicable	20.9	124.274	-15.7978	SMP	shallow	sponge	id100
Bin01	denovo1487	OTU143	100	0.000175344	sponge tissue	10793.10533.S151.51	Not applicable	20.9	124.274	-15.7978	SMP	shallow	sponge	id100
Bin01	denovo1487	OTU143	100	0.000174225	sponge tissue	10793.10533.S151.42	Not applicable	20.9	124.274	-15.7978	SMP	shallow	sponge	id100
Bin01	denovo1487	OTU143	100	0.00017338	sponge tissue	10793.Webster.4.B11.305.1181819	Dictyoceratida	1.5	147.632	-18.8171	SMP	shallow	sponge	id100
Bin01	denovo1487	OTU143	100	0.000173213	sponge tissue	10793.76.1181800	Poecilosclerida	32.1	-67.0532	17.9552	SMP	shallow	sponge	id100
Bin01	denovo1487	OTU143	100	0.000173133	sponge tissue	10793.10533.PW1c	Verongiida	6	3.2	42.05	SMP	shallow	sponge	id100
Bin01	denovo1487	OTU143	100	0.000171571	seawater	10793.GC.4.1.1181269	Not applicable	12.5	-80.0971	26.1494	SMP	shallow	environment	id100
Bin01	denovo1487	OTU143	100	0.000169572	sponge tissue	10793.SI06.94.1181750	Verongiida	2	-82.278	9.36068	SMP	shallow	sponge	id100
Bin01	denovo1487	OTU143	100	0.000169431	sponge tissue	10793.10533.AA1	Poecilosclerida	8	34.9167	29.5	SMP	shallow	sponge	id100
Bin01	denovo1487	OTU143	100	0.000168502	sponge tissue	10793.10533.S151.48	Not applicable	20.9	124.274	-15.7978	SMP	shallow	sponge	id100
Bin01	denovo1487	OTU143	100	0.000167407	sponge tissue	10793.10533.SH41.SWC..2	Dictyoceratida	10	-8.30406	37.0583	SMP	shallow	sponge	id100
Bin01	denovo1487	OTU143	100	0.000167001	seawater	10793.10533.378	Not applicable	8	147.638	-18.8226	SMP	shallow	environment	id100
Bin01	denovo1487	OTU143	100	0.000166959	sponge tissue	10793.AW11.5.III.1181684	Dictyoceratida	5	2.81	41.68	SMP	shallow	sponge	id100
Bin01	denovo1487	OTU143	100	0.000166528	sponge tissue	10793.TO11.4.7.1181284	Tetractinellida	14.3	174.75	-41.333	SMP	shallow	sponge	id100
Bin01	denovo1487	OTU143	100	0.000165721	sponge tissue	10793.10533.S251.07	Haplosclerida	26.2	39.1344	-6.15225	SMP	shallow	sponge	id100
Bin01	denovo1487	OTU143	100	0.000165195	sponge tissue	10793.10533.P12X.58.XT	Not applicable	3	124.274	-16.042	SMP	shallow	sponge	id100
Bin01	denovo1487	OTU143	100	0.000164626	seawater	10793.10533.SWO.4	Not applicable	9	24.9882	35.4155	SMP	shallow	environment	id100
Bin01	denovo1487	OTU143	100	0.00016356	sponge tissue	10793.10533.STY3	Axinellida	10	144.652	13.4517	SMP	shallow	sponge	id100
Bin01	denovo1487	OTU143	100	0.000162717	sponge tissue	10793.10533.PJS.11S2	Poecilosclerida	3	-157.788	21.4336	SMP	shallow	sponge	id100
Bin01	denovo1487	OTU143	100	0.000161978	sponge tissue	10793.SD33SED.1181302	Dictyoceratida	5	2.2	41.38	SMP	shallow	sponge	id100
Bin01	denovo1487	OTU143	100	0.000160838	sponge tissue	10793.N50.11.10.11.BC.1181727	Axinellida	12.19	38.5126	20.2802	SMP	shallow	sponge	id100
Bin01	denovo1487	OTU143	100	0.000158909	sponge tissue	10793.10533.CPS.Axd.1a	Dictyoceratida	10	146.515	-18.68	SMP	shallow	sponge	id100
Bin01	denovo1487	OTU143	100	0.000156738	sponge tissue	10793.10533.S253.03	Bubarida	28	39.1697	-6.11871	SMP	shallow	sponge	id100
Bin01	denovo1487	OTU143	100	0.00015647	sponge tissue	10793.TO10.7.7.1182167	Haplosclerida	14.3	5.36335	43.1979	SMP	shallow	sponge	id100
Bin01	denovo1487	OTU143	100	0.000156399	sponge tissue	10793.10533.265	Verongiida	8	-73.3947	21.0463	SMP	shallow	sponge	id100
Bin01	denovo1487	OTU143	100	0.000156214	sponge tissue	10793.10533.SH63.Holy.3	Bubarida	10	-7.98928	36.9799	SMP	shallow	sponge	id100
Bin01	denovo1487	OTU143	100	0.000151309	sponge tissue	10793.51.1182160	Tetractinellida	10	-78.5877	26.5111	SMP	shallow	sponge	id100
Bin01	denovo1487	OTU143	100	0.000150441	seawater	10793.10533.S252.08	Not applicable	27.4	39.1697	-6.11871	SMP	shallow	environment	id100
Bin01	denovo1487	OTU143	100	0.000149858	sponge tissue	10793.10533.CLI20	Tetractinellida	10	-83.1733	9.24139	SMP	shallow	sponge	id100
Bin01	denovo1487	OTU143	100	0.000149156	sponge tissue	10793.10533.P12X.102.XT	Not applicable	5	124.274	-16.0858	SMP	shallow	sponge	id100
Bin01	denovo1487	OTU143	100	0.000149048	sponge tissue	10793.10533.368	Suberitida	8	130.833	-12.4155	SMP	shallow	sponge	id100
Bin01	denovo1487	OTU143	100	0.000146458	sponge tissue	10793.10533.AZO13.SW23	Dictyoceratida	0	146.515	-18.68	SMP	shallow	sponge	id100
Bin01	denovo1487	OTU143	100	0.000146199	sponge tissue	10793.ALG12.91.1181875	Plakinidae	21	-66.9981	17.8883	SMP	shallow	sponge	id100
Bin01	denovo1487	OTU143	100	0.000145297	sponge tissue	10793.10533.Ccl.4.3a	Dictyoceratida	10	-88.1	16.8167	SMP	shallow	sponge	id100
Bin01	denovo1487	OTU143	100	0.000144955	sponge tissue	10793.SS.14.1.1182148	Haplosclerida	10	-82.2595	9.35167	SMP	shallow	sponge	id100
Bin01	denovo1487	OTU143	100	0.000144571	sponge tissue	10793.10533.273	Verongiida	8	-73.3947	21.0463	SMP	shallow	sponge	id100
Bin01	denovo1487	OTU143	100	0.00014421	sponge tissue	10793.10533.CLI27	Poecilosclerida	10	-82.1861	9.31111	SMP	shallow	sponge	id100
Bin01	denovo1487	OTU143	100	0.000143292	sponge tissue	10793.SI06.27.1182408	Haplosclerida	3	-82.278	9.36068	SMP	shallow	sponge	id100
Bin01	denovo1487	OTU143	100	0.000142054	sponge tissue	10793.10533.ALG13.134	Poecilosclerida	18	-25.638	37.743	SMP	shallow	sponge	id100
Bin01	denovo1487	OTU143	100	0.000140077	marine sediment	10793.10533.AVS.Crc.2a	Not applicable	10	-25.638	37.743	SMP	shallow	environment	id100
Bin01	denovo1487	OTU143	100	0.000139793	sponge tissue	10793.10533.MIIG1024	Poecilosclerida	6	-157.788	21.4336	SMP	shallow	sponge	id100
Bin01	denovo1487	OTU143	100	0.000138982	sponge tissue	10793.10533.261	Tetractinellida	8	112.2	16.4	SMP	shallow	sponge	id100
Bin01	denovo1487	OTU143	100	0.00013837	sponge tissue	10793.10533.PJS.10S1	Poecilosclerida	3	-157.788	21.4336	SMP	shallow	sponge	id100
Bin01	denovo1487	OTU143	100	0.000137858	sponge tissue	10793.10533.CLI16	Haplosclerida	10	-82.1861	9.33917	SMP	shallow	sponge	id100
Bin01	denovo1487	OTU143	100	0.000137214	sponge tissue	10793.10533.176	Tetractinellida	25	34.915	29.4986	SMP	shallow	sponge	id100
Bin01	denovo1487	OTU143	100	0.000135861	sponge tissue	10793.10533.PJS.94S1	Haplosclerida	3	9.14	44.2	SMP	shallow	sponge	id100
Bin01	denovo1487	OTU143	100	0.000134792	sponge tissue	10793.10533.S151.22	Not applicable	20.9	124.274	-15.851	SMP	shallow	sponge	id100
Bin01	denovo1487	OTU143	100	0.000134044	sponge tissue	10793.ALG12.108.1181772	Verongiida	10	-82.278	9.36068	SMP	shallow	sponge	id100
Bin01	denovo1487	OTU143	100	0.000133625	sponge tissue	10793.10533.CLI22	Tetractinellida	10	-83.1733	9.24139	SMP	shallow	sponge	id100
Bin01	denovo1487	OTU143	100	0.000132692	sponge tissue	10793.10533.P12X.118.XT	Not applicable	5	124.274	-16.0858	SMP	shallow	sponge	id100
Bin01	denovo1487	OTU143	100	0.000131866	sponge tissue	10793.10533.CLI12	Haplosclerida	10	-82.2608	9.35333	SMP	shallow	sponge	id100
Bin01	denovo1487	OTU143	100	0.000130387	sponge tissue	10793.10533.S251.19	Not applicable	26.2	39.1344	-6.15225	SMP	shallow	sponge	id100
Bin01	denovo1487	OTU143	100	0.000128809	sponge tissue	10793.10533.S151.21	Not applicable	20.9	124.274	-15.851	SMP	shallow	sponge	id100
Bin01	denovo1487	OTU143	100	0.000128617	seawater	10793.10533.S252.07	Not applicable	27.4	39.1697	-6.11871	SMP	shallow	environment	id100
Bin01	denovo1487	OTU143	100	0.000127367	sponge tissue	10793.10533.SH8.Ball.2	Dictyoceratida	10	-7.98928	36.9799	SMP	shallow	sponge	id100
Bin01	denovo1487	OTU143	100	0.000126162	sponge tissue	10793.10533.SI06.81.XT	Dendroceratida	2	-82.1806	9.30556	SMP	shallow	sponge	id100
Bin01	denovo1487	OTU143	100	0.000125963	freshwater	10793.Webster.4.F7.349.1181547	Not applicable	12	143	-23	SMP	shallow	environment	id100
Bin01	denovo1487	OTU143	100	0.000124081	sponge tissue	10793.10533.S151.79	Haplosclerida	20.9	-63.4167	17.0333	SMP	shallow	sponge	id100
Bin01	denovo1487	OTU143	100	0.000122979	sponge tissue	10793.10533.SH61.Holy.1	Bubarida	10	-7.98928	36.9799	SMP	shallow	sponge	id100
Bin01	denovo1487	OTU143	100	0.000122304	sponge tissue	10793.10533.SI04.44.XT	Haplosclerida	1	-82.1283	9.25917	SMP	shallow	sponge	id100
Bin01	denovo1487	OTU143	100	0.000121924	sponge tissue	10793.10533.S151.50	Not applicable	20.9	124.274	-15.7978	SMP	shallow	sponge	id100
Bin01	denovo1487	OTU143	100	0.000121812	sponge tissue	10793.10533.Hco.16.1b.Q	Tetractinellida	10	5.815	60.0608	SMP	shallow	sponge	id100
Bin01	denovo1487	OTU143	100	0.000121588	sponge tissue	10793.10533.ALG13.143	Dictyoceratida	18	-25.574	37.7411	SMP	shallow	sponge	id100
Bin01	denovo1487	OTU143	100	0.000120287	sponge tissue	10793.10533.MIIG0966a	Poecilosclerida	0	-157.788	21.4336	SMP	shallow	sponge	id100
Bin01	denovo1487	OTU143	100	0.000119861	sponge tissue	10793.ALG12.92.1182126	Haplosclerida	21	-66.9981	17.8883	SMP	shallow	sponge	id100
Bin01	denovo1487	OTU143	100	0.000119839	sponge tissue	10793.Webster.5.A3.379.1181559	Dictyoceratida	12	146.512	-18.6854	SMP	shallow	sponge	id100
Bin01	denovo1487	OTU143	100	0.000119696	sponge tissue	10793.Webster.3.D4.228.1181899	Dictyoceratida	12	147.644	-18.8448	SMP	shallow	sponge	id100
Bin01	denovo1487	OTU143	100	0.000119494	sponge tissue	10793.10533.SH58.Tube.1	Baerida	10	-7.98928	36.9799	SMP	shallow	sponge	id100
Bin01	denovo1487	OTU143	100	0.000118998	sponge tissue	10793.Webster.3.D3.227.1182233	Dictyoceratida	12	147.644	-18.8448	SMP	shallow	sponge	id100
Bin01	denovo1487	OTU143	100	0.00011879	sponge tissue	10793.10533.CAR18	Haplosclerida	2	-82.2783	9.37	SMP	shallow	sponge	id100
Bin01	denovo1487	OTU143	100	0.000118304	sponge tissue	10793.10533.PJS.172.PS702	Dictyoceratida	97	3.2	42.05	SMP	shallow	sponge	id100
Bin01	denovo1487	OTU143	100	0.000118047	seawater	10793.CL303.1181610	Not applicable	6.1	2.81	41.68	SMP	shallow	environment	id100
Bin01	denovo1487	OTU143	100	0.000117098	sponge tissue	10793.10533.S253.11	Tetractinellida	28	39.1697	-6.11871	SMP	shallow	sponge	id100
Bin01	denovo1487	OTU143	100	0.00011697	sponge tissue	10793.10533.PPD.Axd.1a	Dictyoceratida	25	24.9882	35.4155	SMP	shallow	sponge	id100
Bin01	denovo1487	OTU143	100	0.000115897	swab	10793.10533.STY23	Not applicable	10	144.652	13.4517	SMP	shallow	environment	id100
Bin01	denovo1487	OTU143	100	0.000115891	sponge tissue	10793.10533.ZZ84	Haplosclerida	8	-82.2783	9.36	SMP	shallow	sponge	id100
Bin01	denovo1487	OTU143	100	0.000115236	seawater	10793.10533.HVS.Dya.2a	Not applicable	10	-88.3668	29.0519	SMP	shallow	environment	id100
Bin01	denovo1487	OTU143	100	0.000114481	sponge tissue	10793.10533.ALG13.155	Poecilosclerida	21	-25.638	37.743	SMP	shallow	sponge	id100
Bin01	denovo1487	OTU143	100	0.000114422	sponge tissue	10793.10533.CLI5	Chondrillida	10	-82.2627	9.35444	SMP	shallow	sponge	id100
Bin01	denovo1487	OTU143	100	0.00011417	sponge tissue	10793.10533.Hfu.25.4a	Tetractinellida	10	5.815	60.0608	SMP	shallow	sponge	id100
Bin01	denovo1487	OTU143	100	0.000113208	sponge tissue	10793.Webster.5.A12.388.1181873	Dictyoceratida	19	146.512	-18.6854	SMP	shallow	sponge	id100
Bin01	denovo1487	OTU143	100	0.000112752	sponge tissue	10793.10533.SI06.53.XT	Poecilosclerida	3	-82.1806	9.35333	SMP	shallow	sponge	id100
Bin01	denovo1487	OTU143	100	0.000111407	sponge tissue	10793.10533.S251.4	Not applicable	26.2	39.1344	-6.15225	SMP	shallow	sponge	id100
Bin01	denovo1487	OTU143	100	0.000110944	sponge tissue	10793.10533.SH16.Tube.1	Axinellida	10	3.2	42.05	SMP	shallow	sponge	id100
Bin01	denovo1487	OTU143	100	0.000110871	sponge tissue	10793.10533.S153.08	Poecilosclerida	23.9	39.1344	-6.15225	SMP	shallow	sponge	id100
Bin01	denovo1487	OTU143	100	0.000110752	sponge tissue	10793.10533.S253.02	Bubarida	28	39.1697	-6.11871	SMP	shallow	sponge	id100
Bin01	denovo1487	OTU143	100	0.000110639	sponge tissue	10793.10533.ND4	Suberitida	200	144.833	13.5974	SMP	deep	sponge	id100
Bin01	denovo1487	OTU143	100	0.000110041	sponge tissue	10793.SH3H2O.1182416	Haplosclerida	5	-80.0951	25.842	SMP	shallow	sponge	id100
Bin01	denovo1487	OTU143	100	0.000109874	seawater	10793.CL251.1181907	Not applicable	9.1	2.81	41.68	SMP	shallow	environment	id100
Bin01	denovo1487	OTU143	100	0.000109673	sponge tissue	10793.10533.SI06.79.XT	Haplosclerida	2	-82.1806	9.30556	SMP	shallow	sponge	id100
Bin01	denovo1487	OTU143	100	0.000108679	sponge tissue	10793.10533.CLI4	Chondrillida	10	-82.2627	9.35444	SMP	shallow	sponge	id100
Bin01	denovo1487	OTU143	100	0.000107997	sponge tissue	10793.10533.335	ClioNot applicableida	8	130.815	-12.4184	SMP	shallow	sponge	id100
Bin01	denovo1487	OTU143	100	0.000107888	sponge tissue	10793.10533.CAR30	Poecilosclerida	2	-82.25	9.35833	SMP	shallow	sponge	id100
Bin01	denovo1487	OTU143	100	0.000107701	sponge tissue	10793.10533.383	Haplosclerida	8	39.169	-6.11738	SMP	shallow	sponge	id100
Bin01	denovo1487	OTU143	100	0.000106345	sponge tissue	10793.94.1182096	Haplosclerida	32.1	-80.0336	26.5099	SMP	shallow	sponge	id100
Bin01	denovo1487	OTU143	100	0.000106208	sponge tissue	10793.Webster.4.G1.355.1182115	Dictyoceratida	5	124.243	-15.3324	SMP	shallow	sponge	id100
Bin01	denovo1487	OTU143	100	0.000105148	sponge tissue	10793.10533.ZZ59	Axinellida	8	0.686	37.634	SMP	shallow	sponge	id100
Bin01	denovo1487	OTU143	100	0.000104334	sponge tissue	10793.10533.MIIG1012a	Poecilosclerida	6	-157.788	21.4336	SMP	shallow	sponge	id100
Bin01	denovo1487	OTU143	100	0.000104093	sponge tissue	10793.10533.S253.36	Biemnida	28	39.1344	-6.15225	SMP	shallow	sponge	id100
Bin01	denovo1487	OTU143	100	0.000102918	sponge tissue	10793.AW10.7.II.1181304	Dictyoceratida	5	2.81	41.68	SMP	shallow	sponge	id100
Bin01	denovo1487	OTU143	100	0.000101802	seawater	10793.TV11.4.7.1182039	Not applicable	13	-66.9981	17.8883	SMP	shallow	environment	id100
Bin01	denovo1487	OTU143	100	0.000101799	sponge tissue	10793.10533.S151.91	Haplosclerida	20.9	-63.4167	17.0333	SMP	shallow	sponge	id100
Bin01	denovo1487	OTU143	100	0.000101553	sponge tissue	10793.10533.EMP.GR..2.B	Poecilosclerida	12	-157.788	21.4336	SMP	shallow	sponge	id100
Bin01	denovo1487	OTU143	100	0.000100989	sponge tissue	10793.10533.275	Tetractinellida	8	-73.3947	21.0463	SMP	shallow	sponge	id100
Bin01	denovo1487	OTU143	100	0.000100518	seawater	10793.CL242.1182267	Not applicable	9.1	2.81	41.68	SMP	shallow	environment	id100
Bin01	denovo1487	OTU143	100	0.000100316	sponge tissue	10793.Webster.5.A9.385.1181640	Dictyoceratida	12	146.512	-18.6854	SMP	shallow	sponge	id100
Bin01	denovo1487	OTU143	100	0.000100214	sponge tissue	10793.10533.S151.57	Not applicable	20.9	124.274	-15.7978	SMP	shallow	sponge	id100
Bin01	denovo1487	OTU143	100	9.7825e-05	sponge tissue	10793.AW11.8.I.1181714	Dictyoceratida	5	2.81	41.68	SMP	shallow	sponge	id100
Bin01	denovo1487	OTU143	100	9.78043e-05	sponge tissue	10793.10533.ALG13.153	Poecilosclerida	21	-25.638	37.743	SMP	shallow	sponge	id100
Bin01	denovo1487	OTU143	100	9.57844e-05	sponge tissue	10793.10533.MO25728.Herzliya	Poecilosclerida	115	-157.788	21.4336	SMP	shallow	sponge	id100
Bin01	denovo1487	OTU143	100	9.51777e-05	sponge tissue	10793.CCBH.2.1182428	Poecilosclerida	2	-8.33114	37.0693	SMP	shallow	sponge	id100
Bin01	denovo1487	OTU143	100	9.40871e-05	sponge tissue	10793.10533.PJS.43S1	Axinellida	3	3.322	42.319	SMP	shallow	sponge	id100
Bin01	denovo1487	OTU143	100	9.36435e-05	sponge tissue	10793.10533.SI06.21.XT	Plakinidae	3	-82.2944	9.30167	SMP	shallow	sponge	id100
Bin01	denovo1487	OTU143	100	9.35673e-05	sponge tissue	10793.AW11.6.III.1182287	Dictyoceratida	5	2.81	41.68	SMP	shallow	sponge	id100
Bin01	denovo1487	OTU143	100	9.24209e-05	seawater	10793.10533.BDR010	Not applicable	136	-157.788	21.4336	SMP	shallow	environment	id100
Bin01	denovo1487	OTU143	100	9.13503e-05	seawater	10793.10533.25	Not applicable	8	-157.788	21.4336	SMP	shallow	environment	id100
Bin01	denovo1487	OTU143	100	9.08668e-05	sponge tissue	10793.10533.S151.72	Verongiida	20.9	-63.4167	17.0333	SMP	shallow	sponge	id100
Bin01	denovo1487	OTU143	100	8.85522e-05	sponge tissue	10793.10533.414	Polymastiida	8	-73.0797	22.2708	SMP	shallow	sponge	id100
Bin01	denovo1487	OTU143	100	8.70145e-05	sponge tissue	10793.BH1.gDNA.1181496	Poecilosclerida	12.1	-8.34258	37.088	SMP	shallow	sponge	id100
Bin01	denovo1487	OTU143	100	8.67002e-05	sponge tissue	10793.10533.CLI13	Haplosclerida	10	-82.2608	9.35333	SMP	shallow	sponge	id100
Bin01	denovo1487	OTU143	100	8.64136e-05	sponge tissue	10793.ZA.40.1181097	Dictyoceratida	6	2.94	41.72	SMP	shallow	sponge	id100
Bin01	denovo1487	OTU143	100	8.63968e-05	sponge tissue	10793.P31.1181504	Dictyoceratida	0	2.2	41.38	SMP	shallow	sponge	id100
Bin01	denovo1487	OTU143	100	8.5955e-05	sponge tissue	10793.10533.PJS.1S1	Poecilosclerida	3	-157.788	21.4336	SMP	shallow	sponge	id100
Bin01	denovo1487	OTU143	100	8.57523e-05	sponge tissue	10793.10533.SH52.WE.1	ClioNot applicableida	10	-8.30406	37.0583	SMP	shallow	sponge	id100
Bin01	denovo1487	OTU143	100	8.51813e-05	seawater	10793.10533.SWO.3	Not applicable	9	24.9854	35.4173	SMP	shallow	environment	id100
Bin01	denovo1487	OTU143	100	8.47047e-05	sponge tissue	10793.10533.CPS.Axd.2a	Dictyoceratida	10	146.515	-18.68	SMP	shallow	sponge	id100
Bin01	denovo1487	OTU143	100	8.3575e-05	sponge tissue	10793.10533.P12X.149.XT	Not applicable	2	124.274	-16.0858	SMP	shallow	sponge	id100
Bin01	denovo1487	OTU143	100	8.34341e-05	sponge tissue	10793.10533.306	Poecilosclerida	8	150.818	-9.82425	SMP	shallow	sponge	id100
Bin01	denovo1487	OTU143	100	8.27301e-05	sponge tissue	10793.TW10.6.I.1181884	Dictyoceratida	14	2.94	41.72	SMP	shallow	sponge	id100
Bin01	denovo1487	OTU143	100	8.2713e-05	sponge tissue	10793.10533.CLI18	Axinellida	10	-83.1733	9.24139	SMP	shallow	sponge	id100
Bin01	denovo1487	OTU143	100	8.26943e-05	sponge tissue	10793.10533.MIIG1012	Poecilosclerida	6	-157.788	21.4336	SMP	shallow	sponge	id100
Bin01	denovo1487	OTU143	100	8.25861e-05	sponge tissue	10793.10533.SH1.GS.1	Axinellida	10	3.2	42.05	SMP	shallow	sponge	id100
Bin01	denovo1487	OTU143	100	8.18264e-05	sponge tissue	10793.10533.PPD.Axd.2a	Agelasida	25	24.9854	35.4173	SMP	shallow	sponge	id100
Bin01	denovo1487	OTU143	100	8.05896e-05	sponge tissue	10793.10533.S151.62	Not applicable	20.9	124.274	-15.7978	SMP	shallow	sponge	id100
Bin01	denovo1487	OTU143	100	8.04797e-05	sponge tissue	10793.25.V.04.2.002.1181689	Not applicable	380.6	150.818	-9.82425	SMP	deep	sponge	id100
Bin01	denovo1487	OTU143	100	8.0252e-05	sponge tissue	10793.10533.Hco.16.2a.Q	Tetractinellida	10	5.815	60.0608	SMP	shallow	sponge	id100
Bin01	denovo1487	OTU143	100	7.9952e-05	sponge tissue	10793.Webster.3.D11.235.1181352	Dictyoceratida	1.5	147.644	-18.8448	SMP	shallow	sponge	id100
Bin01	denovo1487	OTU143	100	7.92644e-05	sponge tissue	10793.AW10.5.I.1181997	Dictyoceratida	5	2.81	41.68	SMP	shallow	sponge	id100
Bin01	denovo1487	OTU143	100	7.82095e-05	sponge tissue	10793.Webster.3.A9.197.1181710	Haplosclerida	10	146.485	-18.5603	SMP	shallow	sponge	id100
Bin01	denovo1487	OTU143	100	7.80965e-05	seawater	10793.CL302.1181769	Not applicable	6.1	2.81	41.68	SMP	shallow	environment	id100
Bin01	denovo1487	OTU143	100	7.57356e-05	sponge tissue	10793.10533.P12X.151.XT	Not applicable	2	124.274	-16.0858	SMP	shallow	sponge	id100
Bin01	denovo1487	OTU143	100	7.49457e-05	sponge tissue	10793.10533.426	Agelasida	8	-73.0797	22.2708	SMP	shallow	sponge	id100
Bin01	denovo1487	OTU143	100	7.48769e-05	sponge tissue	10793.10533.P12X.124.XT	Not applicable	5	124.274	-16.0858	SMP	shallow	sponge	id100
Bin01	denovo1487	OTU143	100	7.48074e-05	sponge tissue	10793.10533.S151.08.B	Not applicable	20.9	124.274	-15.795	SMP	shallow	sponge	id100
Bin01	denovo1487	OTU143	100	7.42799e-05	sponge tissue	10793.10533.SH10.WE.1	Axinellida	10	3.2	42.05	SMP	shallow	sponge	id100
Bin01	denovo1487	OTU143	100	7.3617e-05	sponge tissue	10793.10533.262	Tetractinellida	8	112.2	16.4	SMP	shallow	sponge	id100
Bin01	denovo1487	OTU143	100	7.28651e-05	sponge tissue	10793.AW10.5.II.1182241	Dictyoceratida	5	2.81	41.68	SMP	shallow	sponge	id100
Bin01	denovo1487	OTU143	100	7.25915e-05	sponge tissue	10793.10533.Sts.UK.1a	Not applicable	10	-92.8164	27.0847	SMP	shallow	sponge	id100
Bin01	denovo1487	OTU143	100	7.18139e-05	sponge tissue	10793.10533.PJS.66S3	Axinellida	3	147.638	-18.8226	SMP	shallow	sponge	id100
Bin01	denovo1487	OTU143	100	7.16512e-05	sponge tissue	10793.5.11.6D.1181901	Plakinidae	18.59	-67.476	18.3918	SMP	shallow	sponge	id100
Bin01	denovo1487	OTU143	100	7.10345e-05	seawater	10793.TV11.2.2.1181754	Not applicable	11.8	-73.5465	22.6045	SMP	shallow	environment	id100
Bin01	denovo1487	OTU143	100	7.10213e-05	sponge tissue	10793.10533.ALG13.126	Verongiida	18	-25.638	37.743	SMP	shallow	sponge	id100
Bin01	denovo1487	OTU143	100	7.09874e-05	sponge tissue	10793.TW10.6.II.1182441	Dictyoceratida	14	2.94	41.72	SMP	shallow	sponge	id100
Bin01	denovo1487	OTU143	100	7.08687e-05	sponge tissue	10793.10533.GR.seawater.1	Poecilosclerida	12	-157.788	21.4336	SMP	shallow	sponge	id100
Bin01	denovo1487	OTU143	100	7.06314e-05	seawater	10793.P12x124.1181975	Not applicable	5	-80.0866	26.0673	SMP	shallow	environment	id100
Bin01	denovo1487	OTU143	100	7.05194e-05	sponge tissue	10793.P110.1181090	Verongiida	1	13.6662	45.1313	SMP	shallow	sponge	id100
Bin01	denovo1487	OTU143	100	7.03453e-05	sponge tissue	10793.10533.ALG13.149	Haplosclerida	21	-25.638	37.743	SMP	shallow	sponge	id100
Bin01	denovo1487	OTU143	100	7.03346e-05	sponge tissue	10793.10533.S253.22	Bubarida	28	39.1697	-6.11871	SMP	shallow	sponge	id100
Bin01	denovo1487	OTU143	100	7.01607e-05	sponge tissue	10793.10533.STY30	Axinellida	10	144.652	13.4517	SMP	shallow	sponge	id100
Bin01	denovo1487	OTU143	100	6.87128e-05	sponge tissue	10793.10533.S151.93	Dictyoceratida	20.9	3.2	42.05	SMP	shallow	sponge	id100
Bin01	denovo1487	OTU143	100	6.86349e-05	sponge tissue	10793.10533.P12X.147.XT	Not applicable	2	124.274	-16.0858	SMP	shallow	sponge	id100
Bin01	denovo1487	OTU143	100	6.84104e-05	sponge tissue	10793.10533.S151.29	Not applicable	20.9	124.274	-15.851	SMP	shallow	sponge	id100
Bin01	denovo1487	OTU143	100	6.83527e-05	seawater	10793.TV11.1.2.1182346	Not applicable	11.8	-73.5407	22.1009	SMP	shallow	environment	id100
Bin01	denovo1487	OTU143	100	6.77346e-05	sponge tissue	10793.10533.BZ09.1.XT	Haplosclerida	1	9.2117	44.3101	SMP	shallow	sponge	id100
Bin01	denovo1487	OTU143	100	6.73733e-05	sponge tissue	10793.10533.P10X.10.XT	Not applicable	6	124.274	-16.0858	SMP	shallow	sponge	id100
Bin01	denovo1487	OTU143	100	6.69389e-05	sponge tissue	10793.10533.PJS.113A14	Agelasida	3	3.322	42.319	SMP	shallow	sponge	id100
Bin01	denovo1487	OTU143	100	6.66489e-05	sponge tissue	10793.SW.233.1182354	Dictyoceratida	25	147.65	-18.8194	SMP	shallow	sponge	id100
Bin01	denovo1487	OTU143	100	6.64311e-05	sponge tissue	10793.10533.PPD.Axd.3a	Agelasida	25	24.9854	35.4173	SMP	shallow	sponge	id100
Bin01	denovo1487	OTU143	100	6.60982e-05	sponge tissue	10793.710.1181188	Poecilosclerida	5	-67.0532	17.9552	SMP	shallow	sponge	id100
Bin01	denovo1487	OTU143	100	6.54695e-05	sponge tissue	10793.10533.PJS.64S1	Axinellida	3	147.638	-18.8226	SMP	shallow	sponge	id100
Bin01	denovo1487	OTU143	100	6.54156e-05	sponge tissue	10793.10533.PF1	Not applicable	10	-88.0167	29.0544	SMP	shallow	sponge	id100
Bin01	denovo1487	OTU143	100	6.52525e-05	sponge tissue	10793.10533.PJS.44S2	Axinellida	3	3.322	42.319	SMP	shallow	sponge	id100
Bin01	denovo1487	OTU143	100	6.52316e-05	seawater	10793.HW4C.Nov.1181485	Not applicable	24.3	-80.0853	26.2618	SMP	shallow	environment	id100
Bin01	denovo1487	OTU143	100	6.47103e-05	sponge tissue	10793.SW.H2O.6.1181574	Axinellida	4	144.645	13.4554	SMP	shallow	sponge	id100
Bin01	denovo1487	OTU143	100	6.46872e-05	sponge tissue	10793.10533.CAR21	Tetractinellida	2	-83.1733	9.24139	SMP	shallow	sponge	id100
Bin01	denovo1487	OTU143	100	6.43687e-05	sponge tissue	10793.SI06.79.1182064	Haplosclerida	2	-82.278	9.36068	SMP	shallow	sponge	id100
Bin01	denovo1487	OTU143	100	6.41766e-05	marine sediment	10793.10533.Axda.UK.3a	Not applicable	10	-25.4435	37.7041	SMP	shallow	environment	id100
Bin01	denovo1487	OTU143	100	6.40564e-05	sponge tissue	10793.10533.P12X.144.XT	Not applicable	5	124.274	-16.0858	SMP	shallow	sponge	id100
Bin01	denovo1487	OTU143	100	6.3925e-05	sponge tissue	10793.Webster.5.E6.430.1182098	Poecilosclerida	12	150.818	-9.82425	SMP	shallow	sponge	id100
Bin01	denovo1487	OTU143	100	6.36726e-05	sponge tissue	10793.TV11.7.7.1181561	Dictyoceratida	13	2.94	41.72	SMP	shallow	sponge	id100
Bin01	denovo1487	OTU143	100	6.31892e-05	sponge tissue	10793.10533.CYM24	Haplosclerida	6	3.2	42.05	SMP	shallow	sponge	id100
Bin01	denovo1487	OTU143	100	6.28746e-05	sponge tissue	10793.10533.S151.68	Haplosclerida	20.9	-63.4167	17.0333	SMP	shallow	sponge	id100
Bin01	denovo1487	OTU143	100	6.28056e-05	sponge tissue	10793.10533.S253.04	Bubarida	28	39.1697	-6.11871	SMP	shallow	sponge	id100
Bin01	denovo1487	OTU143	100	6.259e-05	sponge tissue	10793.P12x102.1181190	Dictyoceratida	5	13.6662	45.1313	SMP	shallow	sponge	id100
Bin01	denovo1487	OTU143	100	6.25751e-05	sponge tissue	10793.10533.PJS.3S3	Poecilosclerida	3	-157.788	21.4336	SMP	shallow	sponge	id100
Bin01	denovo1487	OTU143	100	6.24688e-05	marine sediment	10793.712.1181913	Not applicable	5	-80.0971	26.1494	SMP	shallow	environment	id100
Bin01	denovo1487	OTU143	100	6.22717e-05	sponge tissue	10793.10533.ZZ76	Poecilosclerida	8	3.2	42.05	SMP	shallow	sponge	id100
Bin01	denovo1487	OTU143	100	6.22491e-05	sponge tissue	10793.P06.1181525	Verongiida	0	13.6662	45.1313	SMP	shallow	sponge	id100
Bin01	denovo1487	OTU143	100	6.15639e-05	seawater	10793.10533.AV2	Not applicable	8	-157.788	21.4336	SMP	shallow	environment	id100
Bin01	denovo1487	OTU143	100	6.09041e-05	sponge tissue	10793.10533.PJS.171.PS763	Dictyoceratida	90	3.2	42.05	SMP	shallow	sponge	id100
Bin01	denovo1487	OTU143	100	6.07915e-05	sponge tissue	10793.10533.P12X.125.XT	Not applicable	5	124.274	-16.0858	SMP	shallow	sponge	id100
Bin01	denovo1487	OTU143	100	6.02845e-05	seawater	10793.P12x151.1181807	Not applicable	2	2.2	41.38	SMP	shallow	environment	id100
Bin01	denovo1487	OTU143	100	6.01982e-05	sponge tissue	10793.10533.SH3.GS.3	Dictyoceratida	10	-8.92503	37.0086	SMP	shallow	sponge	id100
Bin01	denovo1487	OTU143	100	6.01148e-05	sponge tissue	10793.10533.ZZ21	Axinellida	8	11.3275	58.9617	SMP	shallow	sponge	id100
Bin01	denovo1487	OTU143	100	5.99093e-05	seawater	10793.10533.SWO.1	Not applicable	9	24.9854	35.4173	SMP	shallow	environment	id100
Bin01	denovo1487	OTU143	100	5.97997e-05	sponge tissue	10793.TV10.5.12.1181986	Poecilosclerida	11.9	11.3275	58.9617	SMP	shallow	sponge	id100
Bin01	denovo1487	OTU143	100	5.96499e-05	seawater	10793.CCSA.2.1181822	Not applicable	10	2.81	41.68	SMP	shallow	environment	id100
Bin01	denovo1487	OTU143	100	5.90214e-05	sponge tissue	10793.ZA.47.1182270	Dictyoceratida	5	2.94	41.72	SMP	shallow	sponge	id100
Bin01	denovo1487	OTU143	100	5.89285e-05	sponge tissue	10793.10533.UH41	Verongiida	21	-68.1657	12.0937	SMP	shallow	sponge	id100
Bin01	denovo1487	OTU143	100	5.78336e-05	sponge tissue	10793.10533.ALG13.SW8	Poecilosclerida	10	-25.4435	37.7041	SMP	shallow	sponge	id100
Bin01	denovo1487	OTU143	100	5.7351e-05	sponge tissue	10793.10533.S151.74	Verongiida	20.9	-63.4167	17.0333	SMP	shallow	sponge	id100
Bin01	denovo1487	OTU143	100	5.71893e-05	sponge tissue	10793.10533.Hco.16.3a.Q	Tetractinellida	10	5.815	60.0608	SMP	shallow	sponge	id100
Bin01	denovo1487	OTU143	100	5.70882e-05	sponge tissue	10793.10533.413	Haplosclerida	8	-74.3318	22.1296	SMP	shallow	sponge	id100
Bin01	denovo1487	OTU143	100	5.69917e-05	sponge tissue	10793.10533.MPS.Ago.3a	ClioNot applicableida	10	146.486	-18.5484	SMP	shallow	sponge	id100
Bin01	denovo1487	OTU143	100	5.6608e-05	sponge tissue	10793.10533.PJS.133.T2	Poecilosclerida	3	3.2	42.05	SMP	shallow	sponge	id100
Bin01	denovo1487	OTU143	100	5.62548e-05	sponge tissue	10793.10533.S251.02	Haplosclerida	26.2	39.1697	-6.11871	SMP	shallow	sponge	id100
Bin01	denovo1487	OTU143	100	5.58092e-05	sponge tissue	10793.10533.P12X.119.XT	Not applicable	5	124.274	-16.0858	SMP	shallow	sponge	id100
Bin01	denovo1487	OTU143	100	5.52024e-05	sponge tissue	10793.10533.428	Dictyoceratida	8	-73.0797	22.2708	SMP	shallow	sponge	id100
Bin01	denovo1487	OTU143	100	5.47083e-05	sponge tissue	10793.Webster.3.C9.221.1181837	Dictyoceratida	12	147.644	-18.8448	SMP	shallow	sponge	id100
Bin01	denovo1487	OTU143	100	5.45679e-05	sponge tissue	10793.10533.STY2	Axinellida	10	144.652	13.4517	SMP	shallow	sponge	id100
Bin01	denovo1487	OTU143	100	5.42495e-05	sponge tissue	10793.10533.SI06.157.XT	Axinellida	5	-82.2208	9.33333	SMP	shallow	sponge	id100
Bin01	denovo1487	OTU143	100	5.41815e-05	sponge tissue	10793.Webster.5.B7.395.1181460	Dictyoceratida	19	146.485	-18.5603	SMP	shallow	sponge	id100
Bin01	denovo1487	OTU143	100	5.37461e-05	sponge tissue	10793.TW10.9.III.1182302	Dictyoceratida	14	2.94	41.72	SMP	shallow	sponge	id100
Bin01	denovo1487	OTU143	100	5.3491e-05	sponge tissue	10793.10533.412	Haplosclerida	8	-74.3318	22.1296	SMP	shallow	sponge	id100
Bin01	denovo1487	OTU143	100	5.18583e-05	sponge tissue	10793.10533.S151.84	Agelasida	20.9	-63.4167	17.0333	SMP	shallow	sponge	id100
Bin01	denovo1487	OTU143	100	5.1755e-05	sponge tissue	10793.10533.Hco.16.4a.Q	Tetractinellida	10	5.815	60.0608	SMP	shallow	sponge	id100
Bin01	denovo1487	OTU143	100	5.08688e-05	sponge tissue	10793.10533.GR.seawater.5	Poecilosclerida	5	-157.788	21.4336	SMP	shallow	sponge	id100
Bin01	denovo1487	OTU143	100	5.04225e-05	sponge tissue	10793.10533.PJS.SW.127	Dictyoceratida	18	3.2	42.05	SMP	shallow	sponge	id100
Bin01	denovo1487	OTU143	100	4.99864e-05	sponge tissue	10793.10533.PJS.138.T7	Poecilosclerida	3	3.2	42.05	SMP	shallow	sponge	id100
Bin01	denovo1487	OTU143	100	4.95336e-05	sponge tissue	10793.10533.S253.10	Bubarida	28	39.1697	-6.11871	SMP	shallow	sponge	id100
Bin01	denovo1487	OTU143	100	4.95319e-05	seawater	10793.SH1H20.1181860	Not applicable	5	2.2	41.38	SMP	shallow	environment	id100
Bin01	denovo1487	OTU143	100	4.92078e-05	sponge tissue	10793.10533.P12X.13.XT	Not applicable	5	124.274	-16.0858	SMP	shallow	sponge	id100
Bin01	denovo1487	OTU143	100	4.82877e-05	sponge tissue	10793.10533.116	Haplosclerida	20	35.0744	33.0499	SMP	shallow	sponge	id100
Bin01	denovo1487	OTU143	100	4.80054e-05	sponge tissue	10793.10533.ALG13.133	Haplosclerida	18	-25.638	37.743	SMP	shallow	sponge	id100
Bin01	denovo1487	OTU143	100	4.74351e-05	sponge tissue	10793.10533.PJS.SW.243	Dictyoceratida	26	3.2	42.05	SMP	shallow	sponge	id100
Bin01	denovo1487	OTU143	100	4.70219e-05	sponge tissue	10793.10533.P12X.131.XT	Not applicable	5	124.274	-16.0858	SMP	shallow	sponge	id100
Bin01	denovo1487	OTU143	100	4.62214e-05	sponge tissue	10793.Webster.3.A5.193.1181363	Dictyoceratida	10	147.644	-18.8448	SMP	shallow	sponge	id100
Bin01	denovo1487	OTU143	100	4.60035e-05	sponge tissue	10793.Webster.5.C1.401.1181739	Dictyoceratida	8	146.485	-18.5603	SMP	shallow	sponge	id100
Bin01	denovo1487	OTU143	100	4.59636e-05	sponge tissue	10793.10533.Aa6	Poecilosclerida	12	34.9167	29.5	SMP	shallow	sponge	id100
Bin01	denovo1487	OTU143	100	4.51213e-05	sponge tissue	10793.10533.STY22	Dictyoceratida	10	144.652	13.4517	SMP	shallow	sponge	id100
Bin01	denovo1487	OTU143	100	4.51162e-05	sponge tissue	10793.10533.STY28	Tetractinellida	10	144.652	13.4517	SMP	shallow	sponge	id100
Bin01	denovo1487	OTU143	100	4.46987e-05	seawater	10793.10533.HVS.Crc.3a	Not applicable	10	-88.0167	29.0544	SMP	shallow	environment	id100
Bin01	denovo1487	OTU143	100	4.4502e-05	marine sediment	10793.10533.243	Not applicable	8	174.832	-41.3329	SMP	shallow	environment	id100
Bin01	denovo1487	OTU143	100	4.28872e-05	sponge tissue	10793.Webster.3.F7.255.1181058	Dictyoceratida	1.5	147.644	-18.8448	SMP	shallow	sponge	id100
Bin01	denovo1487	OTU143	100	4.26119e-05	sponge tissue	10793.10533.MO25675.Herzliya	Poecilosclerida	99	-157.788	21.4336	SMP	shallow	sponge	id100
Bin01	denovo1487	OTU143	100	4.21e-05	marine sediment	10793.10533.244	Not applicable	8	174.832	-41.3329	SMP	shallow	environment	id100
Bin01	denovo1487	OTU143	100	4.20009e-05	sponge tissue	10793.10533.S151.07	Not applicable	20.9	124.274	-15.795	SMP	shallow	sponge	id100
Bin01	denovo1487	OTU143	100	4.17753e-05	seawater	10793.10533.SWO.2	Not applicable	9	24.9854	35.4173	SMP	shallow	environment	id100
Bin01	denovo1487	OTU143	100	4.16372e-05	sponge tissue	10793.10533.Mo.sediment.Herzliya.3	Poecilosclerida	115	-157.788	21.4336	SMP	shallow	sponge	id100
Bin01	denovo1487	OTU143	100	4.15481e-05	sponge tissue	10793.10533.STY8	Tetractinellida	10	144.652	13.4517	SMP	shallow	sponge	id100
Bin01	denovo1487	OTU143	100	4.15403e-05	sponge tissue	10793.10533.P10X.30.XT	Not applicable	10	124.274	-16.0858	SMP	shallow	sponge	id100
Bin01	denovo1487	OTU143	100	4.14912e-05	sponge tissue	10793.Webster.3.F8.256.1181178	Dictyoceratida	1.5	147.644	-18.8448	SMP	shallow	sponge	id100
Bin01	denovo1487	OTU143	100	4.11678e-05	sponge tissue	10793.10533.PJS.SW.242	Dictyoceratida	26	3.2	42.05	SMP	shallow	sponge	id100
Bin01	denovo1487	OTU143	100	4.04616e-05	sponge tissue	10793.10533.ALG13.154	Poecilosclerida	21	-25.638	37.743	SMP	shallow	sponge	id100
Bin01	denovo1487	OTU143	100	3.97466e-05	sponge tissue	10793.10533.Pfi.29.4a	Tetractinellida	10	5.815	60.0608	SMP	shallow	sponge	id100
Bin01	denovo1487	OTU143	100	3.96429e-05	sponge tissue	10793.10533.APS.Ago.1a	Poecilosclerida	10	-25.4435	37.7041	SMP	shallow	sponge	id100
Bin01	denovo1487	OTU143	100	3.9475e-05	sponge tissue	10793.Webster.3.A1.189.1181641	Poecilosclerida	10	146.485	-18.5603	SMP	shallow	sponge	id100
Bin01	denovo1487	OTU143	100	3.93463e-05	sponge tissue	10793.10533.174	ClioNot applicableida	25	34.915	29.4986	SMP	shallow	sponge	id100
Bin01	denovo1487	OTU143	100	3.92453e-05	seawater	10793.10533.BDR014	Not applicable	112	-157.788	21.4336	SMP	shallow	environment	id100
Bin01	denovo1487	OTU143	100	3.92057e-05	sponge tissue	10793.10533.GR.seawater.2	Poecilosclerida	12	-157.788	21.4336	SMP	shallow	sponge	id100
Bin01	denovo1487	OTU143	100	3.91578e-05	sponge tissue	10793.Webster.5.E5.429.1181533	Dictyoceratida	12	147.633	-18.8172	SMP	shallow	sponge	id100
Bin01	denovo1487	OTU143	100	3.90148e-05	sponge tissue	10793.10533.STY18	Axinellida	10	144.652	13.4517	SMP	shallow	sponge	id100
Bin01	denovo1487	OTU143	100	3.86339e-05	sponge tissue	10793.10533.Cpu.22.3a	Dictyoceratida	10	-9.008	53.15	SMP	shallow	sponge	id100
Bin01	denovo1487	OTU143	100	3.85092e-05	sponge tissue	10793.10533.146	Chondrillida	4	35.0744	33.0499	SMP	shallow	sponge	id100
Bin01	denovo1487	OTU143	100	3.8506e-05	sponge tissue	10793.SI06.53.1182109	Haplosclerida	3	-82.2595	9.35167	SMP	shallow	sponge	id100
Bin01	denovo1487	OTU143	100	3.84749e-05	sponge tissue	10793.10533.405	Bubarida	8	-73.6706	21.104	SMP	shallow	sponge	id100
Bin01	denovo1487	OTU143	100	3.81277e-05	sponge tissue	10793.Webster.2.H5.182.1181283	Poecilosclerida	10	146.485	-18.5603	SMP	shallow	sponge	id100
Bin01	denovo1487	OTU143	100	3.78511e-05	sponge tissue	10793.10533.432	Haplosclerida	8	-73.3947	21.0463	SMP	shallow	sponge	id100
Bin01	denovo1487	OTU143	100	3.77501e-05	sponge tissue	10793.10533.18	Haplosclerida	25	34.9078	29.4944	SMP	shallow	sponge	id100
Bin01	denovo1487	OTU143	100	3.71947e-05	sponge tissue	10793.10533.291	Axinellida	8	-73.6706	21.104	SMP	shallow	sponge	id100
Bin01	denovo1487	OTU143	100	3.68002e-05	sponge tissue	10793.10533.4	Poecilosclerida	8	-157.788	21.4336	SMP	shallow	sponge	id100
Bin01	denovo1487	OTU143	100	3.61803e-05	sponge tissue	10793.10533.CAR15	Haplosclerida	2	-82.25	9.35444	SMP	shallow	sponge	id100
Bin01	denovo1487	OTU143	100	3.54333e-05	sponge tissue	10793.Webster.2.H9.186.1181661	Poecilosclerida	10	146.485	-18.5603	SMP	shallow	sponge	id100
Bin01	denovo1487	OTU143	100	3.48558e-05	seawater	10793.Webster.1.D7.43.1181043	Not applicable	12	2.94	41.72	SMP	shallow	environment	id100
Bin01	denovo1487	OTU143	100	3.46885e-05	marine sediment	10793.10533.PJS.192.PS723	Not applicable	103	-68.9697	12.121	SMP	shallow	environment	id100
Bin01	denovo1487	OTU143	100	3.39216e-05	sponge tissue	10793.10533.STY10	Dictyoceratida	10	144.652	13.4517	SMP	shallow	sponge	id100
Bin01	denovo1487	OTU143	100	3.38127e-05	sponge tissue	10793.10533.SI06.13.XT	Poecilosclerida	5	-82.2783	9.36	SMP	shallow	sponge	id100
Bin01	denovo1487	OTU143	100	3.35542e-05	sponge tissue	10793.10533.S151.59	Not applicable	20.9	124.274	-15.7978	SMP	shallow	sponge	id100
Bin01	denovo1487	OTU143	100	3.34866e-05	sponge tissue	10793.Webster.3.E9.245.1181500	Dictyoceratida	1.5	147.644	-18.8448	SMP	shallow	sponge	id100
Bin01	denovo1487	OTU143	100	3.297e-05	sponge tissue	10793.10533.PF3	Not applicable	10	-88.0167	29.0544	SMP	shallow	sponge	id100
Bin01	denovo1487	OTU143	100	3.27049e-05	seawater	10793.10533.SH21.Holy.3	Not applicable	10	-8.33114	37.0693	SMP	shallow	environment	id100
Bin01	denovo1487	OTU143	100	3.25595e-05	sponge tissue	10793.10533.P12X.127.XT	Not applicable	5	124.274	-16.0858	SMP	shallow	sponge	id100
Bin01	denovo1487	OTU143	100	3.19132e-05	sponge tissue	10793.10533.366	Suberitida	8	130.832	-12.4162	SMP	shallow	sponge	id100
Bin01	denovo1487	OTU143	100	3.18928e-05	sponge tissue	10793.110.1182203	Haplosclerida	16.7	-82.31	9.33361	SMP	shallow	sponge	id100
Bin01	denovo1487	OTU143	100	3.13982e-05	seawater	10793.10533.BDR009	Not applicable	108	-157.788	21.4336	SMP	shallow	environment	id100
Bin01	denovo1487	OTU143	100	3.1061e-05	sponge tissue	10793.10533.PJS.7F1	Verongiida	3	3.1003	42.0652	SMP	shallow	sponge	id100
Bin01	denovo1487	OTU143	100	3.06152e-05	sponge tissue	10793.10533.PJS.136.T5	Poecilosclerida	3	3.2	42.05	SMP	shallow	sponge	id100
Bin01	denovo1487	OTU143	100	3.04016e-05	sponge tissue	10793.10533.PF4	Not applicable	10	-88.0167	29.0544	SMP	shallow	sponge	id100
Bin01	denovo1487	OTU143	100	2.96249e-05	sponge tissue	10793.10533.ZZ81	Agelasida	8	-82.2181	9.33472	SMP	shallow	sponge	id100
Bin01	denovo1487	OTU143	100	2.94835e-05	sponge tissue	10793.10533.MIIG1003a	Poecilosclerida	12	-157.788	21.4336	SMP	shallow	sponge	id100
Bin01	denovo1487	OTU143	100	2.93997e-05	sponge tissue	10793.ZA.14.1181856	Dictyoceratida	7	2.94	41.72	SMP	shallow	sponge	id100
Bin01	denovo1487	OTU143	100	2.91681e-05	sponge tissue	10793.IO2.25.1182327	ClioNot applicableida	0.5	-80.104	25.8422	SMP	shallow	sponge	id100
Bin01	denovo1487	OTU143	100	2.88506e-05	sponge tissue	10793.10533.Pte.26.1b	Tetractinellida	10	5.815	60.0608	SMP	shallow	sponge	id100
Bin01	denovo1487	OTU143	100	2.87625e-05	sponge tissue	10793.10533.CAR4	Axinellida	2	-83.1733	9.24139	SMP	shallow	sponge	id100
Bin01	denovo1487	OTU143	100	2.85669e-05	sponge tissue	10793.10533.SI06.96.XT	Haplosclerida	2	-82.1806	9.30556	SMP	shallow	sponge	id100
Bin01	denovo1487	OTU143	100	2.847e-05	sponge tissue	10793.10533.UH53	Agelasida	21	0.71	40.8	SMP	shallow	sponge	id100
Bin01	denovo1487	OTU143	100	2.83672e-05	sponge tissue	10793.10533.148	Dictyoceratida	4	35.0744	33.0499	SMP	shallow	sponge	id100
Bin01	denovo1487	OTU143	100	2.83455e-05	sponge tissue	10793.10533.CLI28	Chondrillida	10	-82.2617	9.35694	SMP	shallow	sponge	id100
Bin01	denovo1487	OTU143	100	2.82318e-05	sponge tissue	10793.6.1181038	Axinellida	12.1	-74.5422	24.058	SMP	shallow	sponge	id100
Bin01	denovo1487	OTU143	100	2.82247e-05	sponge tissue	10793.10533.GR.seawater.3	Poecilosclerida	12	-157.788	21.4336	SMP	shallow	sponge	id100
Bin01	denovo1487	OTU143	100	2.80838e-05	marine sediment	10793.10533.AVS.Crc.3a	Not applicable	10	-25.638	37.743	SMP	shallow	environment	id100
Bin01	denovo1487	OTU143	100	2.7702e-05	sponge tissue	10793.10533.SH59.Tube.2	Baerida	10	-7.98928	36.9799	SMP	shallow	sponge	id100
Bin01	denovo1487	OTU143	100	2.76614e-05	sponge tissue	10793.N50.5.10.11.BC.1181472	Axinellida	12.19	38.5126	20.2802	SMP	shallow	sponge	id100
Bin01	denovo1487	OTU143	100	2.7462e-05	sponge tissue	10793.ALG12.104.1181691	Verongiida	10	-82.278	9.36068	SMP	shallow	sponge	id100
Bin01	denovo1487	OTU143	100	2.6738e-05	sponge tissue	10793.10533.STY32	Dictyoceratida	10	144.652	13.4517	SMP	shallow	sponge	id100
Bin01	denovo1487	OTU143	100	2.67325e-05	sponge tissue	10793.10533.CYM23	Haplosclerida	6	3.2	42.05	SMP	shallow	sponge	id100
Bin01	denovo1487	OTU143	100	2.66966e-05	sponge tissue	10793.10533.SH17.Tube.2	Axinellida	10	3.2	42.05	SMP	shallow	sponge	id100
Bin01	denovo1487	OTU143	100	2.65083e-05	sponge tissue	10793.10533.424	Agelasida	8	-73.0797	22.2708	SMP	shallow	sponge	id100
Bin01	denovo1487	OTU143	100	2.64615e-05	sponge tissue	10793.10533.403	Haplosclerida	8	-73.6706	21.104	SMP	shallow	sponge	id100
Bin01	denovo1487	OTU143	100	2.64159e-05	sponge tissue	10793.10533.PJS.SW.H20.2	Axinellida	1	24.9854	35.4173	SMP	shallow	sponge	id100
Bin01	denovo1487	OTU143	100	2.62791e-05	sponge tissue	10793.10533.CYM19	Haplosclerida	6	3.1761	42.1081	SMP	shallow	sponge	id100
Bin01	denovo1487	OTU143	100	2.57976e-05	sponge tissue	10793.10533.P12X.132.XT	Not applicable	5	124.274	-16.0858	SMP	shallow	sponge	id100
Bin01	denovo1487	OTU143	100	2.5722e-05	sponge tissue	10793.10533.AA3	Poecilosclerida	12	34.9167	29.5	SMP	shallow	sponge	id100
Bin01	denovo1487	OTU143	100	2.56406e-05	sponge tissue	10793.10533.293	Plakinidae	8	-73.6706	21.104	SMP	shallow	sponge	id100
Bin01	denovo1487	OTU143	100	2.55844e-05	sponge tissue	10793.10533.ALG13.130	Haplosclerida	18	-25.638	37.743	SMP	shallow	sponge	id100
Bin01	denovo1487	OTU143	100	2.47686e-05	sponge tissue	10793.10533.Ccl.4.5a	Not applicable	10	-89.7995	28.1935	SMP	shallow	sponge	id100
Bin01	denovo1487	OTU143	100	2.4768e-05	sponge tissue	10793.10533.Rac.23.1b	Tetractinellida	10	5.815	60.0608	SMP	shallow	sponge	id100
Bin01	denovo1487	OTU143	100	2.37099e-05	sponge tissue	10793.10533.406	Dictyoceratida	8	-73.1604	21.1717	SMP	shallow	sponge	id100
Bin01	denovo1487	OTU143	100	2.34954e-05	sponge tissue	10793.10533.UH16	Agelasida	18	3.2	42.05	SMP	shallow	sponge	id100
Bin01	denovo1487	OTU143	100	2.28055e-05	sponge tissue	10793.10533.PPS.Axd.3a	Poecilosclerida	10	24.9854	35.4173	SMP	shallow	sponge	id100
Bin01	denovo1487	OTU143	100	2.25068e-05	sponge tissue	10793.10533.172	Haplosclerida	25	34.915	29.4986	SMP	shallow	sponge	id100
Bin01	denovo1487	OTU143	100	2.23564e-05	sponge tissue	10793.10533.Cmo.37.1b	Haplosclerida	10	-5.57	54.23	SMP	shallow	sponge	id100
Bin01	denovo1487	OTU143	100	2.21415e-05	seawater	10793.TV11.1.7.1181486	Not applicable	13	-73.5465	22.6045	SMP	shallow	environment	id100
Bin01	denovo1487	OTU143	100	2.19623e-05	sponge tissue	10793.10533.411	Haplosclerida	8	-73.3947	21.0463	SMP	shallow	sponge	id100
Bin01	denovo1487	OTU143	100	2.17271e-05	sponge tissue	10793.10533.CLI15	Haplosclerida	10	-82.1861	9.33917	SMP	shallow	sponge	id100
Bin01	denovo1487	OTU143	100	2.16303e-05	sponge tissue	10793.10533.S151.75	Plakinidae	20.9	-63.4167	17.0333	SMP	shallow	sponge	id100
Bin01	denovo1487	OTU143	100	2.15267e-05	sponge tissue	10793.10533.SI07.110.XT	Dendroceratida	1	-82.25	9.33333	SMP	shallow	sponge	id100
Bin01	denovo1487	OTU143	100	2.14548e-05	sponge tissue	10793.10533.ZZ70	Haplosclerida	8	0.686	37.634	SMP	shallow	sponge	id100
Bin01	denovo1487	OTU143	100	2.14245e-05	sponge tissue	10793.10533.MVS.Axd.1a	ClioNot applicableida	10	146.486	-18.5484	SMP	shallow	sponge	id100
Bin01	denovo1487	OTU143	100	2.10993e-05	sponge tissue	10793.10533.Ada.6.1b	Haplosclerida	10	3.2	42.05	SMP	shallow	sponge	id100
Bin01	denovo1487	OTU143	100	2.08488e-05	sponge tissue	10793.10533.CAR28	Poecilosclerida	2	-82.25	9.35833	SMP	shallow	sponge	id100
Bin01	denovo1487	OTU143	100	2.06428e-05	sponge tissue	10793.53.1181994	Dictyoceratida	10	-87.4088	18.402	SMP	shallow	sponge	id100
Bin01	denovo1487	OTU143	100	2.05067e-05	sponge tissue	10793.N50.9.1.11.BC.1181734	Axinellida	12.19	38.5126	20.2802	SMP	shallow	sponge	id100
Bin01	denovo1487	OTU143	100	2.03766e-05	sponge tissue	10793.10533.PJS.96S3	Dictyoceratida	3	3.1006	42.0652	SMP	shallow	sponge	id100
Bin01	denovo1487	OTU143	100	1.99375e-05	sponge tissue	10793.10533.UH19	Agelasida	18	3.2	42.05	SMP	shallow	sponge	id100
Bin01	denovo1487	OTU143	100	1.9766e-05	sponge tissue	10793.10533.CAR29	Poecilosclerida	2	-82.25	9.35833	SMP	shallow	sponge	id100
Bin01	denovo1487	OTU143	100	1.9641e-05	marine sediment	10793.10533.PJS.27S3	Not applicable	3	-68.9697	12.121	SMP	shallow	environment	id100
Bin01	denovo1487	OTU143	100	1.95948e-05	sponge tissue	10793.10533.PPS.Axd.2a	Poecilosclerida	10	24.9854	35.4173	SMP	shallow	sponge	id100
Bin01	denovo1487	OTU143	100	1.95676e-05	seawater	10793.10533.PPS.Crc.3a	Not applicable	10	9.2117	44.3101	SMP	shallow	environment	id100
Bin01	denovo1487	OTU143	100	1.95589e-05	sponge tissue	10793.10533.177	Tetractinellida	25	34.915	29.4986	SMP	shallow	sponge	id100
Bin01	denovo1487	OTU143	100	1.91799e-05	sponge tissue	10793.SS.9.2.1181368	Dictyoceratida	13	-82.1732	9.30583	SMP	shallow	sponge	id100
Bin01	denovo1487	OTU143	100	1.9173e-05	seawater	10793.10533.STY27	Not applicable	10	144.652	13.4517	SMP	shallow	environment	id100
Bin01	denovo1487	OTU143	100	1.90982e-05	sponge tissue	10793.10533.BZ07.62.XT	Haplosclerida	1	-82.1725	9.30556	SMP	shallow	sponge	id100
Bin01	denovo1487	OTU143	100	1.89493e-05	sponge tissue	10793.10533.MPS.Ago.2a	ClioNot applicableida	10	146.486	-18.5484	SMP	shallow	sponge	id100
Bin01	denovo1487	OTU143	100	1.86176e-05	sponge tissue	10793.10533.302	Verongiida	8	-73.6706	21.104	SMP	shallow	sponge	id100
Bin01	denovo1487	OTU143	100	1.84942e-05	sponge tissue	10793.10533.MIIG0970a	Poecilosclerida	0	-157.788	21.4336	SMP	shallow	sponge	id100
Bin01	denovo1487	OTU143	100	1.8295e-05	sponge tissue	10793.10533.PJS.70S1	Axinellida	3	147.638	-18.8226	SMP	shallow	sponge	id100
Bin01	denovo1487	OTU143	100	1.77091e-05	swab	10793.10533.STY13	Not applicable	10	144.652	13.4517	SMP	shallow	environment	id100
Bin01	denovo1487	OTU143	100	1.69846e-05	sponge tissue	10793.10533.ZZ13	Tetractinellida	8	124.024	10.258	SMP	shallow	sponge	id100
Bin01	denovo1487	OTU143	100	1.68853e-05	sponge tissue	10793.10533.164	Dendroceratida	23	34.887	32.49	SMP	shallow	sponge	id100
Bin01	denovo1487	OTU143	100	1.66635e-05	sponge tissue	10793.10533.MIIG1025	Poecilosclerida	6	-157.788	21.4336	SMP	shallow	sponge	id100
Bin01	denovo1487	OTU143	100	1.66207e-05	sponge tissue	10793.10533.S253.31	Haplosclerida	28	39.1344	-6.15225	SMP	shallow	sponge	id100
Bin01	denovo1487	OTU143	100	1.65073e-05	sponge tissue	10793.10533.PJS.32S2	ClioNot applicableida	3	3.2	42.05	SMP	shallow	sponge	id100
Bin01	denovo1487	OTU143	100	1.59642e-05	sponge tissue	10793.10533.SH47.OS.2	ClioNot applicableida	10	-8.30406	37.0583	SMP	shallow	sponge	id100
Bin01	denovo1487	OTU143	100	1.59357e-05	sponge tissue	10793.10533.PJS.83S2	Axinellida	3	147.638	-18.8226	SMP	shallow	sponge	id100
Bin01	denovo1487	OTU143	100	1.54217e-05	sponge tissue	10793.10533.P12X.116.XT	Not applicable	5	124.274	-16.0858	SMP	shallow	sponge	id100
Bin01	denovo1487	OTU143	100	1.4853e-05	sponge tissue	10793.10533.PF2	Not applicable	10	-88.0167	29.0544	SMP	shallow	sponge	id100
Bin01	denovo1487	OTU143	100	1.47748e-05	sponge tissue	10793.10533.ALG13.136	Poecilosclerida	18	-25.638	37.743	SMP	shallow	sponge	id100
Bin01	denovo1487	OTU143	100	1.4718e-05	sponge tissue	10793.10533.S153.15	Haplosclerida	23.9	39.1344	-6.15225	SMP	shallow	sponge	id100
Bin01	denovo1487	OTU143	100	1.4667e-05	sponge tissue	10793.SS.9.3.1181489	Haplosclerida	13	-82.278	9.36068	SMP	shallow	sponge	id100
Bin01	denovo1487	OTU143	100	1.4587e-05	sponge tissue	10793.10533.PJS.9F3	Verongiida	3	3.1003	42.0652	SMP	shallow	sponge	id100
Bin01	denovo1487	OTU143	100	1.43771e-05	sponge tissue	10793.10533.ZZ28	Axinellida	8	11.3275	58.9617	SMP	shallow	sponge	id100
Bin01	denovo1487	OTU143	100	1.41165e-05	sponge tissue	10793.10533.OslL.2.1b	Tetractinellida	10	5.815	60.0608	SMP	shallow	sponge	id100
Bin01	denovo1487	OTU143	100	1.36996e-05	sponge tissue	10793.10533.PJS.183.PS814	Dictyoceratida	97	-68.9697	12.121	SMP	shallow	sponge	id100
Bin01	denovo1487	OTU143	100	1.35258e-05	sponge tissue	10793.10533.PJS.71S2	Axinellida	3	147.638	-18.8226	SMP	shallow	sponge	id100
Bin01	denovo1487	OTU143	100	1.35128e-05	sponge tissue	10793.10533.Water.R1	Plakinidae	5	3.2	42.05	SMP	shallow	sponge	id100
Bin01	denovo1487	OTU143	100	1.31666e-05	sponge tissue	10793.10533.187	Haplosclerida	18	34.9078	29.4944	SMP	shallow	sponge	id100
Bin01	denovo1487	OTU143	100	1.28604e-05	sponge tissue	10793.10533.168	Dictyoceratida	24	34.887	32.49	SMP	shallow	sponge	id100
Bin01	denovo1487	OTU143	100	1.27733e-05	sponge tissue	10793.10533.UH30	Verongiida	21	3.2	42.05	SMP	shallow	sponge	id100
Bin01	denovo1487	OTU143	100	1.27505e-05	seawater	10793.10533.MPD.Ago.3a	Not applicable	25	-91.5678	27.4334	SMP	shallow	environment	id100
Bin01	denovo1487	OTU143	100	1.24242e-05	sponge tissue	10793.Webster.2.H6.183.1182108	Haplosclerida	10	146.485	-18.5603	SMP	shallow	sponge	id100
Bin01	denovo1487	OTU143	100	1.22804e-05	sponge tissue	10793.10533.249	Chondrillida	8	-5.274	51.732	SMP	shallow	sponge	id100
Bin01	denovo1487	OTU143	100	1.20382e-05	sponge tissue	10793.10533.CYM22	Haplosclerida	6	3.1761	42.1081	SMP	shallow	sponge	id100
Bin01	denovo1487	OTU143	100	1.20209e-05	sponge tissue	10793.10533.PVS.Axd.1a	Not applicable	10	-91.2241	27.747	SMP	shallow	sponge	id100
Bin01	denovo1487	OTU143	100	1.19202e-05	sponge tissue	10793.10533.APS.Ago.3a	Haplosclerida	10	-25.835	37.8886	SMP	shallow	sponge	id100
Bin01	denovo1487	OTU143	100	1.18905e-05	sponge tissue	10793.10533.CYM18	Bubarida	6	112.2	16.4	SMP	shallow	sponge	id100
Bin01	denovo1487	OTU143	100	1.18173e-05	swab	10793.10533.STY25	Not applicable	10	144.652	13.4517	SMP	shallow	environment	id100
Bin01	denovo1487	OTU143	100	1.11568e-05	sponge tissue	10793.10533.ZZ1	Dictyoceratida	8	144.652	13.4517	SMP	shallow	sponge	id100
Bin01	denovo1487	OTU143	100	1.10238e-05	sponge tissue	10793.10533.PJS.151.PS822	Chondrillida	106	3.1761	42.1081	SMP	shallow	sponge	id100
Bin01	denovo1487	OTU143	100	1.0339e-05	sponge tissue	10793.10533.STY34	Dictyoceratida	10	144.652	13.4517	SMP	shallow	sponge	id100
Bin01	denovo1487	OTU143	100	1.02733e-05	sponge tissue	10793.10533.PJS.137.T6	Poecilosclerida	3	3.2	42.05	SMP	shallow	sponge	id100
Bin01	denovo1487	OTU143	100	1.01741e-05	sponge tissue	10793.10533.Ior.11.1a	Tetractinellida	10	5.815	60.0608	SMP	shallow	sponge	id100
Bin01	denovo1487	OTU143	100	1.01478e-05	sponge tissue	10793.10533.PJS.84S3	Axinellida	3	147.638	-18.8226	SMP	shallow	sponge	id100
Bin01	denovo1487	OTU143	100	9.58304e-06	sponge tissue	10793.10533.PJS.154.PS786	Chondrillida	100	3.1761	42.1081	SMP	shallow	sponge	id100
Bin01	denovo1487	OTU143	100	9.54195e-06	sponge tissue	10793.10533.PVS.Axd.3a	Not applicable	10	-91.2241	27.747	SMP	shallow	sponge	id100
Bin01	denovo1487	OTU143	100	9.53207e-06	seawater	10793.10533.ZZ4	Not applicable	8	11.2767	58.9833	SMP	shallow	environment	id100
Bin01	denovo1487	OTU143	100	9.2596e-06	sponge tissue	10793.10533.Water.R2	Plakinidae	5	3.2	42.05	SMP	shallow	sponge	id100
Bin01	denovo1487	OTU143	100	8.64319e-06	sponge tissue	10793.10533.MIIG1026	Poecilosclerida	6	-157.788	21.4336	SMP	shallow	sponge	id100
Bin01	denovo1487	OTU143	100	8.43099e-06	marine sediment	10793.10533.NW35	Not applicable	200	144.757	13.4833	SMP	deep	environment	id100
Bin01	denovo1487	OTU143	100	8.3918e-06	sponge tissue	10793.10533.STY20	Dictyoceratida	10	144.652	13.4517	SMP	shallow	sponge	id100
Bin01	denovo1487	OTU143	100	7.94691e-06	sponge tissue	10793.10533.416	Agelasida	8	-73.0797	22.2708	SMP	shallow	sponge	id100
Bin01	denovo1487	OTU143	100	6.91673e-06	sponge tissue	10793.10533.296	Plakinidae	8	-73.6706	21.104	SMP	shallow	sponge	id100
Bin01	denovo1487	OTU143	100	6.83128e-06	sponge tissue	10793.10533.PVS.Axd.2a	Not applicable	10	-91.2241	27.747	SMP	shallow	sponge	id100
Bin01	denovo1487	OTU143	100	6.44031e-06	sponge tissue	10793.10533.PJS.K3A.P18R	Dictyoceratida	50	3.2	42.05	SMP	shallow	sponge	id100
Bin01	denovo1487	OTU143	100	5.61174e-06	seawater	10793.10533.BDR008	Not applicable	108	-157.788	21.4336	SMP	shallow	environment	id100
Bin01	denovo1487	OTU143	100	4.04855e-06	sponge tissue	10793.10533.Hco.16.1a.Q	Tetractinellida	10	5.815	60.0608	SMP	shallow	sponge	id100
Bin01	NODE_13212_length_1168_cov_37.549472.1	dee711f42f664b8edeaa84eeb66245ed	100	0.000556225	sponge	WB-00963	Demospongiae	1678	7.0485	73.7745	D-SMP	deep	sponge	id100
Bin01	NODE_13212_length_1168_cov_37.549472.1	dee711f42f664b8edeaa84eeb66245ed	100	0.000216226	sponge	WB-00962	Demospongiae	1678	7.0485	73.7745	D-SMP	deep	sponge	id100
Bin01	NODE_13212_length_1168_cov_37.549472.1	OTU143	100	0.615385	sponge tissue	10793.10533.16.BONNAIRE	Poecilosclerida	13.7	-82.2783	9.3825	SMP	shallow	sponge	id100
Bin01	NODE_13212_length_1168_cov_37.549472.1	OTU143	100	0.6	sponge tissue	10793.10533.Aa7	Tetractinellida	12	34.9167	29.5	SMP	shallow	sponge	id100
Bin01	NODE_13212_length_1168_cov_37.549472.1	OTU143	100	0.420111	sponge tissue	10793.10533.Rar.UK.1a	Not applicable	10	-91.8264	27.5968	SMP	shallow	sponge	id100
Bin01	NODE_13212_length_1168_cov_37.549472.1	OTU143	100	0.339528	sponge tissue	10793.10533.S151.46	Not applicable	20.9	124.274	-15.7978	SMP	shallow	sponge	id100
Bin01	NODE_13212_length_1168_cov_37.549472.1	OTU143	100	0.337059	sponge tissue	10793.10533.Cco.30.2a	Not applicable	10	-89.7995	28.1935	SMP	shallow	sponge	id100
Bin01	NODE_13212_length_1168_cov_37.549472.1	OTU143	100	0.328611	sponge tissue	10793.10533.GB585.SP19A	Haplosclerida	544	9.2117	44.3101	SMP	deep	sponge	id100
Bin01	NODE_13212_length_1168_cov_37.549472.1	OTU143	100	0.305913	sponge tissue	10793.10533.PJS.SW314	Poecilosclerida	1	24.9882	35.4155	SMP	shallow	sponge	id100
Bin01	NODE_13212_length_1168_cov_37.549472.1	OTU143	100	0.301724	sponge tissue	10793.10533.GC234.SP4A	Haplosclerida	506	9.2117	44.3101	SMP	deep	sponge	id100
Bin01	NODE_13212_length_1168_cov_37.549472.1	OTU143	100	0.296184	sponge tissue	10793.10533.SI06.16.XT.A	Haplosclerida	10	-82.2208	9.33333	SMP	shallow	sponge	id100
Bin01	NODE_13212_length_1168_cov_37.549472.1	OTU143	100	0.29291	sponge tissue	10793.SW.05.1182082	Dictyoceratida	155	-82.1732	9.30583	SMP	shallow	sponge	id100
Bin01	NODE_13212_length_1168_cov_37.549472.1	OTU143	100	0.267738	sponge tissue	10793.10533.SI06.192.XT	Plakinidae	15	-82.2944	9.30167	SMP	shallow	sponge	id100
Bin01	NODE_13212_length_1168_cov_37.549472.1	OTU143	100	0.261651	sponge tissue	10793.10533.PJS.SW.23	Dictyoceratida	62	3.2	42.05	SMP	shallow	sponge	id100
Bin01	NODE_13212_length_1168_cov_37.549472.1	OTU143	100	0.254231	sponge tissue	10793.10533.123p	Haplosclerida	20	35.0744	33.0499	SMP	shallow	sponge	id100
Bin01	NODE_13212_length_1168_cov_37.549472.1	OTU143	100	0.252217	sponge tissue	10793.10533.Cco.30.1a	Not applicable	10	-89.7995	28.1935	SMP	shallow	sponge	id100
Bin01	NODE_13212_length_1168_cov_37.549472.1	OTU143	100	0.24268	sponge tissue	10793.10533.SI06.16.XT.B	Dendroceratida	10	-82.2208	9.33333	SMP	shallow	sponge	id100
Bin01	NODE_13212_length_1168_cov_37.549472.1	OTU143	100	0.23393	sponge tissue	10793.10533.Cco.30.5a	Not applicable	10	-89.7995	28.1935	SMP	shallow	sponge	id100
Bin01	NODE_13212_length_1168_cov_37.549472.1	OTU143	100	0.205296	sponge tissue	10793.10533.Rar.UK.3a	Not applicable	10	-92.8164	27.0847	SMP	shallow	sponge	id100
Bin01	NODE_13212_length_1168_cov_37.549472.1	OTU143	100	0.204422	seawater	10793.10533.Axin.UK.3a	Not applicable	10	-25.574	37.7411	SMP	shallow	environment	id100
Bin01	NODE_13212_length_1168_cov_37.549472.1	OTU143	100	0.203514	sponge tissue	10793.SW.26.1181670	Dictyoceratida	35	147.65	-18.8194	SMP	shallow	sponge	id100
Bin01	NODE_13212_length_1168_cov_37.549472.1	OTU143	100	0.199581	sponge tissue	10793.10533.GB535.SP19B	Haplosclerida	544	9.2117	44.3101	SMP	deep	sponge	id100
Bin01	NODE_13212_length_1168_cov_37.549472.1	OTU143	100	0.185469	sponge tissue	10793.10533.NW93	Verongiida	200	144.652	13.4517	SMP	deep	sponge	id100
Bin01	NODE_13212_length_1168_cov_37.549472.1	OTU143	100	0.1843	sponge tissue	10793.10533.Cco.30.1b	Not applicable	10	-89.7995	28.1935	SMP	shallow	sponge	id100
Bin01	NODE_13212_length_1168_cov_37.549472.1	OTU143	100	0.176257	sponge tissue	10793.SW.09.1181888	Haplosclerida	150	-82.1732	9.30583	SMP	shallow	sponge	id100
Bin01	NODE_13212_length_1168_cov_37.549472.1	OTU143	100	0.174262	sponge tissue	10793.10533.Ada.mt3.32.2a	Suberitida	10	-5.274	51.732	SMP	shallow	sponge	id100
Bin01	NODE_13212_length_1168_cov_37.549472.1	OTU143	100	0.168056	sponge tissue	10793.10533.Cco.30.4a	Not applicable	10	-89.7995	28.1935	SMP	shallow	sponge	id100
Bin01	NODE_13212_length_1168_cov_37.549472.1	OTU143	100	0.167817	sponge tissue	10793.114.1181513	Not applicable	32.1	150.818	-9.82425	SMP	shallow	sponge	id100
Bin01	NODE_13212_length_1168_cov_37.549472.1	OTU143	100	0.162848	sponge tissue	10793.10533.PJS.SW.14	Dictyoceratida	60	3.2	42.05	SMP	shallow	sponge	id100
Bin01	NODE_13212_length_1168_cov_37.549472.1	OTU143	100	0.161284	sponge tissue	10793.10533.106p	Plakinidae	20	-66.9981	17.8883	SMP	shallow	sponge	id100
Bin01	NODE_13212_length_1168_cov_37.549472.1	OTU143	100	0.157692	sponge tissue	10793.10533.Ada.mt3.32.5a	Axinellida	10	3.658	36.744	SMP	shallow	sponge	id100
Bin01	NODE_13212_length_1168_cov_37.549472.1	OTU143	100	0.14995	sponge tissue	10793.103.1181271	Verongiida	32.1	-82.7	9.35972	SMP	shallow	sponge	id100
Bin01	NODE_13212_length_1168_cov_37.549472.1	OTU143	100	0.146799	sponge tissue	10793.10533.NW28	Not applicable	200	144.752	13.4867	SMP	deep	sponge	id100
Bin01	NODE_13212_length_1168_cov_37.549472.1	OTU143	100	0.146708	sponge tissue	10793.SW.310.1181221	Dictyoceratida	117	144.645	13.4554	SMP	shallow	sponge	id100
Bin01	NODE_13212_length_1168_cov_37.549472.1	OTU143	100	0.142973	sponge tissue	10793.Webster.3.C7.219.1181632	Dictyoceratida	12	147.644	-18.8448	SMP	shallow	sponge	id100
Bin01	NODE_13212_length_1168_cov_37.549472.1	OTU143	100	0.139396	sponge tissue	10793.79.1181989	Haplosclerida	32.1	-80.0336	26.5099	SMP	shallow	sponge	id100
Bin01	NODE_13212_length_1168_cov_37.549472.1	OTU143	100	0.136587	sponge tissue	10793.SW.25.1182215	Dictyoceratida	35	147.65	-18.8194	SMP	shallow	sponge	id100
Bin01	NODE_13212_length_1168_cov_37.549472.1	OTU143	100	0.129351	sponge tissue	10793.10533.PJS.SW.12	Dictyoceratida	60	3.2	42.05	SMP	shallow	sponge	id100
Bin01	NODE_13212_length_1168_cov_37.549472.1	OTU143	100	0.129172	sponge tissue	10793.10533.Ada.mt3.32.3a	Suberitida	10	3.5943	51.4239	SMP	shallow	sponge	id100
Bin01	NODE_13212_length_1168_cov_37.549472.1	OTU143	100	0.115779	sponge tissue	10793.SW.35.1181961	Verongiida	59	144.645	13.4554	SMP	shallow	sponge	id100
Bin01	NODE_13212_length_1168_cov_37.549472.1	OTU143	100	0.114669	sponge tissue	10793.10533.ND2	Suberitida	200	144.833	13.5974	SMP	deep	sponge	id100
Bin01	NODE_13212_length_1168_cov_37.549472.1	OTU143	100	0.109282	sponge tissue	10793.10533.SI06.187.XT	Haplosclerida	15	-82.2192	9.33333	SMP	shallow	sponge	id100
Bin01	NODE_13212_length_1168_cov_37.549472.1	OTU143	100	0.103968	sponge tissue	10793.10533.NW51	Axinellida	200	144.757	13.4833	SMP	deep	sponge	id100
Bin01	NODE_13212_length_1168_cov_37.549472.1	OTU143	100	0.102605	sponge tissue	10793.10533.NW62	Tetractinellida	200	144.652	13.4517	SMP	deep	sponge	id100
Bin01	NODE_13212_length_1168_cov_37.549472.1	OTU143	100	0.098175	sponge tissue	10793.10533.Ada.mt3.32.1b	Suberitida	10	-5.274	51.732	SMP	shallow	sponge	id100
Bin01	NODE_13212_length_1168_cov_37.549472.1	OTU143	100	0.0965994	sponge tissue	10793.10533.PFO2	Poecilosclerida	9	-157.788	21.4336	SMP	shallow	sponge	id100
Bin01	NODE_13212_length_1168_cov_37.549472.1	OTU143	100	0.096378	seawater	10793.10533.BDR061	Not applicable	247	-157.788	21.4336	SMP	deep	environment	id100
Bin01	NODE_13212_length_1168_cov_37.549472.1	OTU143	100	0.0885865	sponge tissue	10793.10533.Ada.mt3.32.1a	Suberitida	10	-5.274	51.732	SMP	shallow	sponge	id100
Bin01	NODE_13212_length_1168_cov_37.549472.1	OTU143	100	0.0885059	sponge tissue	10793.10533.NW38	Not applicable	200	144.757	13.4833	SMP	deep	sponge	id100
Bin01	NODE_13212_length_1168_cov_37.549472.1	OTU143	100	0.0869727	sponge tissue	10793.10533.PJS.SW.22	Dictyoceratida	62	3.2	42.05	SMP	shallow	sponge	id100
Bin01	NODE_13212_length_1168_cov_37.549472.1	OTU143	100	0.0856337	sponge tissue	10793.10533.UH35	Verongiida	21	-68.1657	12.0937	SMP	shallow	sponge	id100
Bin01	NODE_13212_length_1168_cov_37.549472.1	OTU143	100	0.0842307	sponge tissue	10793.10533.UH37	Verongiida	21	-68.1657	12.0937	SMP	shallow	sponge	id100
Bin01	NODE_13212_length_1168_cov_37.549472.1	OTU143	100	0.0828698	sponge tissue	10793.SW.37.1181085	Verongiida	60	144.645	13.4554	SMP	shallow	sponge	id100
Bin01	NODE_13212_length_1168_cov_37.549472.1	OTU143	100	0.0826381	sponge tissue	10793.10533.S151.16	Not applicable	20.9	124.274	-15.795	SMP	shallow	sponge	id100
Bin01	NODE_13212_length_1168_cov_37.549472.1	OTU143	100	0.0812794	sponge tissue	10793.65.1182218	Axinellida	32.1	-74.945	23.6467	SMP	shallow	sponge	id100
Bin01	NODE_13212_length_1168_cov_37.549472.1	OTU143	100	0.0812545	sponge tissue	10793.101.1181093	Verongiida	32.1	-82.7	9.35972	SMP	shallow	sponge	id100
Bin01	NODE_13212_length_1168_cov_37.549472.1	OTU143	100	0.0803717	sponge tissue	10793.10533.KR04.2.XT	Not applicable	5	124.274	-16.0858	SMP	shallow	sponge	id100
Bin01	NODE_13212_length_1168_cov_37.549472.1	OTU143	100	0.0771739	sponge tissue	10793.10533.111p	Haplosclerida	20	35.0744	33.0499	SMP	shallow	sponge	id100
Bin01	NODE_13212_length_1168_cov_37.549472.1	OTU143	100	0.0765414	sponge tissue	10793.83.1181372	Haplosclerida	32.1	-80.0336	26.5099	SMP	shallow	sponge	id100
Bin01	NODE_13212_length_1168_cov_37.549472.1	OTU143	100	0.0737612	sponge tissue	10793.99.1181308	Haplosclerida	32.1	-80.0336	26.5099	SMP	shallow	sponge	id100
Bin01	NODE_13212_length_1168_cov_37.549472.1	OTU143	100	0.0734213	sponge tissue	10793.10533.S151.26	Not applicable	20.9	124.274	-15.851	SMP	shallow	sponge	id100
Bin01	NODE_13212_length_1168_cov_37.549472.1	OTU143	100	0.0713018	sponge tissue	10793.10533.PFO4	Poecilosclerida	9	-157.788	21.4336	SMP	shallow	sponge	id100
Bin01	NODE_13212_length_1168_cov_37.549472.1	OTU143	100	0.0682557	sponge tissue	10793.124.1181117	Not applicable	24.2	150.818	-9.82425	SMP	shallow	sponge	id100
Bin01	NODE_13212_length_1168_cov_37.549472.1	OTU143	100	0.0626131	sponge tissue	10793.10533.PFO5	Poecilosclerida	9	-157.788	21.4336	SMP	shallow	sponge	id100
Bin01	NODE_13212_length_1168_cov_37.549472.1	OTU143	100	0.0605237	sponge tissue	10793.77.1181049	Poecilosclerida	32.1	-67.0532	17.9552	SMP	shallow	sponge	id100
Bin01	NODE_13212_length_1168_cov_37.549472.1	OTU143	100	0.0604992	sponge tissue	10793.118.1181649	Not applicable	24.2	150.818	-9.82425	SMP	shallow	sponge	id100
Bin01	NODE_13212_length_1168_cov_37.549472.1	OTU143	100	0.0600419	sponge tissue	10793.10533.106s	Plakinidae	20	-66.9981	17.8883	SMP	shallow	sponge	id100
Bin01	NODE_13212_length_1168_cov_37.549472.1	OTU143	100	0.0576909	sponge tissue	10793.10533.GB535.SP17B	Haplosclerida	544	0.686	37.634	SMP	deep	sponge	id100
Bin01	NODE_13212_length_1168_cov_37.549472.1	OTU143	100	0.0576726	sponge tissue	10793.10533.BZ0751.XT	Haplosclerida	5	9.2117	44.3101	SMP	shallow	sponge	id100
Bin01	NODE_13212_length_1168_cov_37.549472.1	OTU143	100	0.056211	sponge tissue	10793.10533.EMP.GR..3.C	Poecilosclerida	12	-157.788	21.4336	SMP	shallow	sponge	id100
Bin01	NODE_13212_length_1168_cov_37.549472.1	OTU143	100	0.0556412	sponge tissue	10793.SW.32.1182350	Dictyoceratida	66	144.645	13.4554	SMP	shallow	sponge	id100
Bin01	NODE_13212_length_1168_cov_37.549472.1	OTU143	100	0.0551145	sponge tissue	10793.10533.MC751.SP13A1	Not applicable	438	124.274	-16.0858	SMP	deep	sponge	id100
Bin01	NODE_13212_length_1168_cov_37.549472.1	OTU143	100	0.0544015	sponge tissue	10793.SW.27.1181412	Haplosclerida	35	147.65	-18.8194	SMP	shallow	sponge	id100
Bin01	NODE_13212_length_1168_cov_37.549472.1	OTU143	100	0.0536967	sponge tissue	10793.10533.NW2	Not applicable	200	144.729	13.4825	SMP	deep	sponge	id100
Bin01	NODE_13212_length_1168_cov_37.549472.1	OTU143	100	0.0533955	sponge tissue	10793.TW10.12.I.1182004	Dictyoceratida	14	2.94	41.72	SMP	shallow	sponge	id100
Bin01	NODE_13212_length_1168_cov_37.549472.1	OTU143	100	0.0533798	sponge tissue	10793.10533.108s	Axinellida	20	35.0744	33.0499	SMP	shallow	sponge	id100
Bin01	NODE_13212_length_1168_cov_37.549472.1	OTU143	100	0.0531144	sponge tissue	10793.10533.NW74	Dictyoceratida	200	144.652	13.4517	SMP	deep	sponge	id100
Bin01	NODE_13212_length_1168_cov_37.549472.1	OTU143	100	0.052419	sponge tissue	10793.SS.5.3.1181950	Poecilosclerida	11	-82.25	9.33333	SMP	shallow	sponge	id100
Bin01	NODE_13212_length_1168_cov_37.549472.1	OTU143	100	0.0523423	sponge tissue	10793.10533.106c	Haplosclerida	20	-66.9981	17.8883	SMP	shallow	sponge	id100
Bin01	NODE_13212_length_1168_cov_37.549472.1	OTU143	100	0.0510216	sponge tissue	10793.10533.Olo.14.4a	Tetractinellida	10	5.815	60.0608	SMP	shallow	sponge	id100
Bin01	NODE_13212_length_1168_cov_37.549472.1	OTU143	100	0.0500324	sponge tissue	10793.10533.111e	Haplosclerida	20	35.0744	33.0499	SMP	shallow	sponge	id100
Bin01	NODE_13212_length_1168_cov_37.549472.1	OTU143	100	0.0492692	sponge tissue	10793.10533.S253.12	Tetractinellida	28	39.1697	-6.11871	SMP	shallow	sponge	id100
Bin01	NODE_13212_length_1168_cov_37.549472.1	OTU143	100	0.049046	sponge tissue	10793.10533.PJS.SW.44	Dictyoceratida	128	-5.274	51.732	SMP	shallow	sponge	id100
Bin01	NODE_13212_length_1168_cov_37.549472.1	OTU143	100	0.0481822	sponge tissue	10793.10533.123s	Haplosclerida	20	35.0744	33.0499	SMP	shallow	sponge	id100
Bin01	NODE_13212_length_1168_cov_37.549472.1	OTU143	100	0.0470239	sponge tissue	10793.10533.EMP.GR..3.B	Poecilosclerida	12	-157.788	21.4336	SMP	shallow	sponge	id100
Bin01	NODE_13212_length_1168_cov_37.549472.1	OTU143	100	0.045747	sponge tissue	10793.10533.ND8	Suberitida	200	144.638	13.3558	SMP	deep	sponge	id100
Bin01	NODE_13212_length_1168_cov_37.549472.1	OTU143	100	0.045583	sponge tissue	10793.10533.MC731.SP13A2	Not applicable	441	124.274	-16.0858	SMP	deep	sponge	id100
Bin01	NODE_13212_length_1168_cov_37.549472.1	OTU143	100	0.0448935	sponge tissue	10793.Webster.3.C8.220.1181723	Dictyoceratida	12	147.644	-18.8448	SMP	shallow	sponge	id100
Bin01	NODE_13212_length_1168_cov_37.549472.1	OTU143	100	0.0444444	sponge tissue	10793.10533.108e	Axinellida	20	35.0744	33.0499	SMP	shallow	sponge	id100
Bin01	NODE_13212_length_1168_cov_37.549472.1	OTU143	100	0.0432081	sponge tissue	10793.10533.PJS.SW.36	Dictyoceratida	123	3.2	42.05	SMP	shallow	sponge	id100
Bin01	NODE_13212_length_1168_cov_37.549472.1	OTU143	100	0.0413559	sponge tissue	10793.10533.PJS.SW.21	Dictyoceratida	66	3.2	42.05	SMP	shallow	sponge	id100
Bin01	NODE_13212_length_1168_cov_37.549472.1	OTU143	100	0.041274	sponge tissue	10793.TW10.12.II.1181757	Dictyoceratida	14	2.94	41.72	SMP	shallow	sponge	id100
Bin01	NODE_13212_length_1168_cov_37.549472.1	OTU143	100	0.0395298	sponge tissue	10793.10533.MC751.SP13A3	Not applicable	441	124.274	-16.0858	SMP	deep	sponge	id100
Bin01	NODE_13212_length_1168_cov_37.549472.1	OTU143	100	0.0393499	sponge tissue	10793.10533.Olo.14.5a	Tetractinellida	10	5.815	60.0608	SMP	shallow	sponge	id100
Bin01	NODE_13212_length_1168_cov_37.549472.1	OTU143	100	0.0386549	seawater	10793.10533.Axin.UK.2a	Not applicable	10	-25.574	37.7411	SMP	shallow	environment	id100
Bin01	NODE_13212_length_1168_cov_37.549472.1	OTU143	100	0.038634	sponge tissue	10793.10533.ND9	Suberitida	200	144.638	13.3558	SMP	deep	sponge	id100
Bin01	NODE_13212_length_1168_cov_37.549472.1	OTU143	100	0.0385502	sponge tissue	10793.122.1181248	Not applicable	28.8	150.818	-9.82425	SMP	shallow	sponge	id100
Bin01	NODE_13212_length_1168_cov_37.549472.1	OTU143	100	0.0384046	sponge tissue	10793.10533.NW21	Not applicable	200	144.757	13.4833	SMP	deep	sponge	id100
Bin01	NODE_13212_length_1168_cov_37.549472.1	OTU143	100	0.0376227	sponge tissue	10793.10533.111s	Axinellida	20	35.0744	33.0499	SMP	shallow	sponge	id100
Bin01	NODE_13212_length_1168_cov_37.549472.1	OTU143	100	0.0359697	sponge tissue	10793.10533.NW11	Suberitida	200	144.638	13.3558	SMP	deep	sponge	id100
Bin01	NODE_13212_length_1168_cov_37.549472.1	OTU143	100	0.0353662	sponge tissue	10793.AW10.3.II.1181943	Plakinidae	5	-66.9981	17.8883	SMP	shallow	sponge	id100
Bin01	NODE_13212_length_1168_cov_37.549472.1	OTU143	100	0.0319911	sponge tissue	10793.10533.Olo.14.2a	Tetractinellida	10	5.815	60.0608	SMP	shallow	sponge	id100
Bin01	NODE_13212_length_1168_cov_37.549472.1	OTU143	100	0.0315687	sponge tissue	10793.AW10.3.I.1181981	Haplosclerida	5	-66.9981	17.8883	SMP	shallow	sponge	id100
Bin01	NODE_13212_length_1168_cov_37.549472.1	OTU143	100	0.0307607	sponge tissue	10793.75.1181580	Poecilosclerida	32.1	-67.0532	17.9552	SMP	shallow	sponge	id100
Bin01	NODE_13212_length_1168_cov_37.549472.1	OTU143	100	0.0305789	sponge tissue	10793.10533.CPS.Pef.3a	Chondrillida	10	9.2117	44.3101	SMP	shallow	sponge	id100
Bin01	NODE_13212_length_1168_cov_37.549472.1	OTU143	100	0.0303235	sponge tissue	10793.111.1181115	Not applicable	16.7	150.818	-9.82425	SMP	shallow	sponge	id100
Bin01	NODE_13212_length_1168_cov_37.549472.1	OTU143	100	0.030024	sponge tissue	10793.AW10.12.I.1182118	Plakinidae	5	-66.9981	17.8883	SMP	shallow	sponge	id100
Bin01	NODE_13212_length_1168_cov_37.549472.1	OTU143	100	0.0296088	sponge tissue	10793.10533.111c	Haplosclerida	20	35.0744	33.0499	SMP	shallow	sponge	id100
Bin01	NODE_13212_length_1168_cov_37.549472.1	OTU143	100	0.0293521	sponge tissue	10793.SS.5.2.1181515	Haplosclerida	11	-82.1732	9.30583	SMP	shallow	sponge	id100
Bin01	NODE_13212_length_1168_cov_37.549472.1	OTU143	100	0.0287622	sponge tissue	10793.10533.UH39	Verongiida	21	-68.1657	12.0937	SMP	shallow	sponge	id100
Bin01	NODE_13212_length_1168_cov_37.549472.1	OTU143	100	0.0284672	sponge tissue	10793.AW11.1.II.1181307	Dictyoceratida	5	2.81	41.68	SMP	shallow	sponge	id100
Bin01	NODE_13212_length_1168_cov_37.549472.1	OTU143	100	0.0282084	sponge tissue	10793.10533.UH36	Verongiida	21	-68.1657	12.0937	SMP	shallow	sponge	id100
Bin01	NODE_13212_length_1168_cov_37.549472.1	OTU143	100	0.0279482	sponge tissue	10793.10533.NW6	Dictyoceratida	200	144.652	13.4517	SMP	deep	sponge	id100
Bin01	NODE_13212_length_1168_cov_37.549472.1	OTU143	100	0.0267213	sponge tissue	10793.10533.Suc.UK.2a	Not applicable	10	-92.8164	27.0847	SMP	shallow	sponge	id100
Bin01	NODE_13212_length_1168_cov_37.549472.1	OTU143	100	0.0266872	sponge tissue	10793.10533.ND3	Suberitida	200	144.833	13.5974	SMP	deep	sponge	id100
Bin01	NODE_13212_length_1168_cov_37.549472.1	OTU143	100	0.0264463	sponge tissue	10793.Webster.4.G3.357.1181732	Dictyoceratida	5	123.513	-15.3363	SMP	shallow	sponge	id100
Bin01	NODE_13212_length_1168_cov_37.549472.1	OTU143	100	0.0261947	sponge tissue	10793.SS.5.1.1181880	Haplosclerida	11	-82.1732	9.30583	SMP	shallow	sponge	id100
Bin01	NODE_13212_length_1168_cov_37.549472.1	OTU143	100	0.0254561	sponge tissue	10793.10533.KR04.1.XT	Not applicable	5	124.274	-16.0858	SMP	shallow	sponge	id100
Bin01	NODE_13212_length_1168_cov_37.549472.1	OTU143	100	0.0248404	sponge tissue	10793.10533.Suc.UK.1a	Not applicable	10	-92.8164	27.0847	SMP	shallow	sponge	id100
Bin01	NODE_13212_length_1168_cov_37.549472.1	OTU143	100	0.024439	sponge tissue	10793.10533.P12X.74.XT	Not applicable	2	124.274	-16.0597	SMP	shallow	sponge	id100
Bin01	NODE_13212_length_1168_cov_37.549472.1	OTU143	100	0.0242595	sponge tissue	10793.TW11.1.III.1181629	Dictyoceratida	14	2.94	41.72	SMP	shallow	sponge	id100
Bin01	NODE_13212_length_1168_cov_37.549472.1	OTU143	100	0.0232588	sponge tissue	10793.10533.NW25	Not applicable	200	144.757	13.4833	SMP	deep	sponge	id100
Bin01	NODE_13212_length_1168_cov_37.549472.1	OTU143	100	0.0230839	swab	10793.10533.NW91	Not applicable	200	144.652	13.4517	SMP	deep	environment	id100
Bin01	NODE_13212_length_1168_cov_37.549472.1	OTU143	100	0.0230315	sponge tissue	10793.10533.Suc.UK.3a	Not applicable	10	-92.8164	27.0847	SMP	shallow	sponge	id100
Bin01	NODE_13212_length_1168_cov_37.549472.1	OTU143	100	0.0227181	sponge tissue	10793.10533.PJS.SW.39	Dictyoceratida	57	3.2	42.05	SMP	shallow	sponge	id100
Bin01	NODE_13212_length_1168_cov_37.549472.1	OTU143	100	0.0225981	sponge tissue	10793.10533.173	Haplosclerida	25	34.915	29.4986	SMP	shallow	sponge	id100
Bin01	NODE_13212_length_1168_cov_37.549472.1	OTU143	100	0.0225608	sponge tissue	10793.AW10.12.III.1181128	Haplosclerida	5	-66.9981	17.8883	SMP	shallow	sponge	id100
Bin01	NODE_13212_length_1168_cov_37.549472.1	OTU143	100	0.022534	sponge tissue	10793.10533.Cvi.10.4a	Haplosclerida	10	3.2	42.05	SMP	shallow	sponge	id100
Bin01	NODE_13212_length_1168_cov_37.549472.1	OTU143	100	0.022532	sponge tissue	10793.TW10.3.I.1181457	Dictyoceratida	14	2.94	41.72	SMP	shallow	sponge	id100
Bin01	NODE_13212_length_1168_cov_37.549472.1	OTU143	100	0.0217391	sponge tissue	10793.10533.PFL1	Poecilosclerida	9	-157.788	21.4336	SMP	shallow	sponge	id100
Bin01	NODE_13212_length_1168_cov_37.549472.1	OTU143	100	0.0212264	swab	10793.10533.NW9	Not applicable	200	144.652	13.4517	SMP	deep	environment	id100
Bin01	NODE_13212_length_1168_cov_37.549472.1	OTU143	100	0.0210484	marine sediment	10793.SS.3.3.1181253	Not applicable	4	-80.0894	26.1673	SMP	shallow	environment	id100
Bin01	NODE_13212_length_1168_cov_37.549472.1	OTU143	100	0.0209739	sponge tissue	10793.10533.PJS.SW.40	Dictyoceratida	58	3.2	42.05	SMP	shallow	sponge	id100
Bin01	NODE_13212_length_1168_cov_37.549472.1	OTU143	100	0.0207859	sponge tissue	10793.10533.NW5	Not applicable	200	144.757	13.4833	SMP	deep	sponge	id100
Bin01	NODE_13212_length_1168_cov_37.549472.1	OTU143	100	0.0206293	sponge tissue	10793.TW10.12.III.1182205	Dictyoceratida	14	2.94	41.72	SMP	shallow	sponge	id100
Bin01	NODE_13212_length_1168_cov_37.549472.1	OTU143	100	0.0205642	sponge tissue	10793.10533.PJS.SW.13	Dictyoceratida	60	3.2	42.05	SMP	shallow	sponge	id100
Bin01	NODE_13212_length_1168_cov_37.549472.1	OTU143	100	0.020496	sponge tissue	10793.TW11.2.I.1181107	Dictyoceratida	14	2.94	41.72	SMP	shallow	sponge	id100
Bin01	NODE_13212_length_1168_cov_37.549472.1	OTU143	100	0.0198137	sponge tissue	10793.10533.NW19	Not applicable	200	144.64	13.421	SMP	deep	sponge	id100
Bin01	NODE_13212_length_1168_cov_37.549472.1	OTU143	100	0.0196236	sponge tissue	10793.10533.MPS.Dya.1a	ClioNot applicableida	10	146.486	-18.5484	SMP	shallow	sponge	id100
Bin01	NODE_13212_length_1168_cov_37.549472.1	OTU143	100	0.0193814	seawater	10793.P12x74.1181895	Not applicable	2	2.2	41.38	SMP	shallow	environment	id100
Bin01	NODE_13212_length_1168_cov_37.549472.1	OTU143	100	0.0193084	sponge tissue	10793.TW11.3.II.1181991	Dictyoceratida	14	2.94	41.72	SMP	shallow	sponge	id100
Bin01	NODE_13212_length_1168_cov_37.549472.1	OTU143	100	0.0192425	sponge tissue	10793.10533.AZO13.SD11	Axinellida	22	146.486	-18.5484	SMP	shallow	sponge	id100
Bin01	NODE_13212_length_1168_cov_37.549472.1	OTU143	100	0.018973	sponge tissue	10793.AW11.1.III.1182104	Dictyoceratida	5	2.81	41.68	SMP	shallow	sponge	id100
Bin01	NODE_13212_length_1168_cov_37.549472.1	OTU143	100	0.018861	sponge tissue	10793.AW11.2.II.1181195	Dictyoceratida	5	2.81	41.68	SMP	shallow	sponge	id100
Bin01	NODE_13212_length_1168_cov_37.549472.1	OTU143	100	0.0183997	sponge tissue	10793.TW11.2.III.1181469	Dictyoceratida	14	2.94	41.72	SMP	shallow	sponge	id100
Bin01	NODE_13212_length_1168_cov_37.549472.1	OTU143	100	0.0183915	sponge tissue	10793.10533.NW30	Not applicable	200	144.64	13.421	SMP	deep	sponge	id100
Bin01	NODE_13212_length_1168_cov_37.549472.1	OTU143	100	0.0178679	sponge tissue	10793.IO2.WI.1181409	ClioNot applicableida	0.5	-74.5412	24.0586	SMP	shallow	sponge	id100
Bin01	NODE_13212_length_1168_cov_37.549472.1	OTU143	100	0.0178481	sponge tissue	10793.10533.ALG12.SW4	Poecilosclerida	10	0.71	40.8	SMP	shallow	sponge	id100
Bin01	NODE_13212_length_1168_cov_37.549472.1	OTU143	100	0.017686	sponge tissue	10793.10533.ALG12.SW6	Haplosclerida	10	0.71	40.8	SMP	shallow	sponge	id100
Bin01	NODE_13212_length_1168_cov_37.549472.1	OTU143	100	0.0175069	sponge tissue	10793.AW11.1.I.1181552	Dictyoceratida	5	2.81	41.68	SMP	shallow	sponge	id100
Bin01	NODE_13212_length_1168_cov_37.549472.1	OTU143	100	0.0174835	sponge tissue	10793.10533.ApaL.2.2c	Verongiida	10	147.638	-18.8226	SMP	shallow	sponge	id100
Bin01	NODE_13212_length_1168_cov_37.549472.1	OTU143	100	0.0172948	sponge tissue	10793.10533.ALG13.SW10	Suberitida	10	-25.638	37.743	SMP	shallow	sponge	id100
Bin01	NODE_13212_length_1168_cov_37.549472.1	OTU143	100	0.017	sponge tissue	10793.AW10.12.II.1182012	Plakinidae	5	-66.9981	17.8883	SMP	shallow	sponge	id100
Bin01	NODE_13212_length_1168_cov_37.549472.1	OTU143	100	0.0169412	sponge tissue	10793.10533.307	Poecilosclerida	8	150.818	-9.82425	SMP	shallow	sponge	id100
Bin01	NODE_13212_length_1168_cov_37.549472.1	OTU143	100	0.0169262	sponge tissue	10793.50.1181155	Tetractinellida	10	-78.587	26.5112	SMP	shallow	sponge	id100
Bin01	NODE_13212_length_1168_cov_37.549472.1	OTU143	100	0.0166722	sponge tissue	10793.10533.PFO1	Poecilosclerida	9	-157.788	21.4336	SMP	shallow	sponge	id100
Bin01	NODE_13212_length_1168_cov_37.549472.1	OTU143	100	0.0164564	sponge tissue	10793.SW.312.1182235	Dictyoceratida	154	144.645	13.4554	SMP	shallow	sponge	id100
Bin01	NODE_13212_length_1168_cov_37.549472.1	OTU143	100	0.0163483	sponge tissue	10793.10533.NW8	Axinellida	200	144.652	13.4517	SMP	deep	sponge	id100
Bin01	NODE_13212_length_1168_cov_37.549472.1	OTU143	100	0.0161512	sponge tissue	10793.TW10.11.III.1182236	Dictyoceratida	14	2.94	41.72	SMP	shallow	sponge	id100
Bin01	NODE_13212_length_1168_cov_37.549472.1	OTU143	100	0.0159948	sponge tissue	10793.10533.ALG12.SW5	Poecilosclerida	10	0.71	40.8	SMP	shallow	sponge	id100
Bin01	NODE_13212_length_1168_cov_37.549472.1	OTU143	100	0.0159284	sponge tissue	10793.10533.Dav.13.2a	Axinellida	10	3.2	42.05	SMP	shallow	sponge	id100
Bin01	NODE_13212_length_1168_cov_37.549472.1	OTU143	100	0.0154436	sponge tissue	10793.TW11.1.I.1181751	Dictyoceratida	14	2.94	41.72	SMP	shallow	sponge	id100
Bin01	NODE_13212_length_1168_cov_37.549472.1	OTU143	100	0.0153063	sponge tissue	10793.IO2.WII.1181646	ClioNot applicableida	0.5	-74.5412	24.0586	SMP	shallow	sponge	id100
Bin01	NODE_13212_length_1168_cov_37.549472.1	OTU143	100	0.0150337	sponge tissue	10793.10533.NW53	Bubarida	200	144.757	13.4833	SMP	deep	sponge	id100
Bin01	NODE_13212_length_1168_cov_37.549472.1	OTU143	100	0.0147685	sponge tissue	10793.10533.NW29	Not applicable	200	144.752	13.4867	SMP	deep	sponge	id100
Bin01	NODE_13212_length_1168_cov_37.549472.1	OTU143	100	0.0145785	sponge tissue	10793.126.1181645	Not applicable	28.8	150.818	-9.82425	SMP	shallow	sponge	id100
Bin01	NODE_13212_length_1168_cov_37.549472.1	OTU143	100	0.0145247	sponge tissue	10793.10533.NW71	Axinellida	200	144.652	13.4517	SMP	deep	sponge	id100
Bin01	NODE_13212_length_1168_cov_37.549472.1	OTU143	100	0.0144684	sponge tissue	10793.10533.NW70	Axinellida	200	144.652	13.4517	SMP	deep	sponge	id100
Bin01	NODE_13212_length_1168_cov_37.549472.1	OTU143	100	0.0144655	sponge tissue	10793.10533.108c	Haplosclerida	20	-66.9981	17.8883	SMP	shallow	sponge	id100
Bin01	NODE_13212_length_1168_cov_37.549472.1	OTU143	100	0.0142756	sponge tissue	10793.TW10.11.I.1181974	Dictyoceratida	14	2.94	41.72	SMP	shallow	sponge	id100
Bin01	NODE_13212_length_1168_cov_37.549472.1	OTU143	100	0.0142602	sponge tissue	10793.10533.ND7	Suberitida	200	144.638	13.3558	SMP	deep	sponge	id100
Bin01	NODE_13212_length_1168_cov_37.549472.1	OTU143	100	0.01417	seawater	10793.10533.BDR056	Not applicable	245	-157.788	21.4336	SMP	deep	environment	id100
Bin01	NODE_13212_length_1168_cov_37.549472.1	OTU143	100	0.0141448	sponge tissue	10793.10533.NW76	Axinellida	200	144.652	13.4517	SMP	deep	sponge	id100
Bin01	NODE_13212_length_1168_cov_37.549472.1	OTU143	100	0.0139831	sponge tissue	10793.64.1182110	Dictyoceratida	32.1	-87.4088	18.402	SMP	shallow	sponge	id100
Bin01	NODE_13212_length_1168_cov_37.549472.1	OTU143	100	0.0139679	sponge tissue	10793.10533.NW20	Not applicable	200	144.729	13.4825	SMP	deep	sponge	id100
Bin01	NODE_13212_length_1168_cov_37.549472.1	OTU143	100	0.0139485	sponge tissue	10793.AW10.3.III.1181432	Plakinidae	5	-66.9981	17.8883	SMP	shallow	sponge	id100
Bin01	NODE_13212_length_1168_cov_37.549472.1	OTU143	100	0.0137153	sponge tissue	10793.10533.MPS.Crc.1a	ClioNot applicableida	10	146.486	-18.5484	SMP	shallow	sponge	id100
Bin01	NODE_13212_length_1168_cov_37.549472.1	OTU143	100	0.0137033	sponge tissue	10793.10533.ND12	Verongiida	200	144.652	13.4517	SMP	deep	sponge	id100
Bin01	NODE_13212_length_1168_cov_37.549472.1	OTU143	100	0.0136834	sponge tissue	10793.10533.NW97	Dictyoceratida	200	144.652	13.4517	SMP	deep	sponge	id100
Bin01	NODE_13212_length_1168_cov_37.549472.1	OTU143	100	0.0136338	sponge tissue	10793.10533.ALG12.SW7	Haplosclerida	10	0.71	40.8	SMP	shallow	sponge	id100
Bin01	NODE_13212_length_1168_cov_37.549472.1	OTU143	100	0.0136212	sponge tissue	10793.10533.CDT4A	Axinellida	450	0.686	37.634	SMP	deep	sponge	id100
Bin01	NODE_13212_length_1168_cov_37.549472.1	OTU143	100	0.0132013	sponge tissue	10793.IO2.WIII.1181978	ClioNot applicableida	0.5	-82.9496	24.609	SMP	shallow	sponge	id100
Bin01	NODE_13212_length_1168_cov_37.549472.1	OTU143	100	0.0131919	sponge tissue	10793.TW11.1.II.1181113	Dictyoceratida	14	2.94	41.72	SMP	shallow	sponge	id100
Bin01	NODE_13212_length_1168_cov_37.549472.1	OTU143	100	0.013133	sponge tissue	10793.10533.S151.36	Not applicable	20.9	124.274	-15.851	SMP	shallow	sponge	id100
Bin01	NODE_13212_length_1168_cov_37.549472.1	OTU143	100	0.0130151	sponge tissue	10793.10533.NW41	Not applicable	200	144.804	13.5437	SMP	deep	sponge	id100
Bin01	NODE_13212_length_1168_cov_37.549472.1	OTU143	100	0.0129773	marine sediment	10793.SS.27.2.1181881	Not applicable	15	-80.0894	26.1673	SMP	shallow	environment	id100
Bin01	NODE_13212_length_1168_cov_37.549472.1	OTU143	100	0.0128089	sponge tissue	10793.AW10.11.I.1181594	Plakinidae	5	-66.9981	17.8883	SMP	shallow	sponge	id100
Bin01	NODE_13212_length_1168_cov_37.549472.1	OTU143	100	0.0127516	sponge tissue	10793.10533.S151.43	Not applicable	20.9	124.274	-15.7978	SMP	shallow	sponge	id100
Bin01	NODE_13212_length_1168_cov_37.549472.1	OTU143	100	0.0127253	sponge tissue	10793.10533.Hav.UK.2a	Clathrinida	10	3.2	42.05	SMP	shallow	sponge	id100
Bin01	NODE_13212_length_1168_cov_37.549472.1	OTU143	100	0.0127099	sponge tissue	10793.TW11.3.I.1181174	Dictyoceratida	14	2.94	41.72	SMP	shallow	sponge	id100
Bin01	NODE_13212_length_1168_cov_37.549472.1	OTU143	100	0.0126005	sponge tissue	10793.SW.08.1182418	Dictyoceratida	158	-82.1732	9.30583	SMP	shallow	sponge	id100
Bin01	NODE_13212_length_1168_cov_37.549472.1	OTU143	100	0.0125038	sponge tissue	10793.SW.06.1181266	Haplosclerida	149	-82.1732	9.30583	SMP	shallow	sponge	id100
Bin01	NODE_13212_length_1168_cov_37.549472.1	OTU143	100	0.0124402	sponge tissue	10793.10533.PFO3	Poecilosclerida	9	-157.788	21.4336	SMP	shallow	sponge	id100
Bin01	NODE_13212_length_1168_cov_37.549472.1	OTU143	100	0.0120306	sponge tissue	10793.10533.CDT4C	Chondrillida	450	0.686	37.634	SMP	deep	sponge	id100
Bin01	NODE_13212_length_1168_cov_37.549472.1	OTU143	100	0.0119448	sponge tissue	10793.10533.S153.12	Haplosclerida	23.9	39.1344	-6.15225	SMP	shallow	sponge	id100
Bin01	NODE_13212_length_1168_cov_37.549472.1	OTU143	100	0.0118879	sponge tissue	10793.IO5.Wnh.1181835	ClioNot applicableida	0.5	-82.3032	9.3777	SMP	shallow	sponge	id100
Bin01	NODE_13212_length_1168_cov_37.549472.1	OTU143	100	0.0118513	sponge tissue	10793.10533.NW98	Axinellida	200	144.652	13.4517	SMP	deep	sponge	id100
Bin01	NODE_13212_length_1168_cov_37.549472.1	OTU143	100	0.0111608	sponge tissue	10793.10533.CDT13C	Agelasida	450	0.686	37.634	SMP	deep	sponge	id100
Bin01	NODE_13212_length_1168_cov_37.549472.1	OTU143	100	0.0110895	sponge tissue	10793.10533.NW17	Not applicable	200	144.64	13.421	SMP	deep	sponge	id100
Bin01	NODE_13212_length_1168_cov_37.549472.1	OTU143	100	0.0109336	sponge tissue	10793.Webster.3.A12.200.1182046	Tethyida	10	146.485	-18.5603	SMP	shallow	sponge	id100
Bin01	NODE_13212_length_1168_cov_37.549472.1	OTU143	100	0.0108571	sponge tissue	10793.AW10.11.II.1181844	Plakinidae	5	-66.9981	17.8883	SMP	shallow	sponge	id100
Bin01	NODE_13212_length_1168_cov_37.549472.1	OTU143	100	0.0107767	sponge tissue	10793.10533.NW89	Verongiida	200	144.652	13.4517	SMP	deep	sponge	id100
Bin01	NODE_13212_length_1168_cov_37.549472.1	OTU143	100	0.0107441	sponge tissue	10793.10533.NW24	Tetractinellida	200	144.652	13.4517	SMP	deep	sponge	id100
Bin01	NODE_13212_length_1168_cov_37.549472.1	OTU143	100	0.0105571	sponge tissue	10793.BCD33SED.1182337	Dictyoceratida	5	2.81	41.68	SMP	shallow	sponge	id100
Bin01	NODE_13212_length_1168_cov_37.549472.1	OTU143	100	0.0104093	sponge tissue	10793.10533.NW63	Tetractinellida	200	144.652	13.4517	SMP	deep	sponge	id100
Bin01	NODE_13212_length_1168_cov_37.549472.1	OTU143	100	0.0102444	sponge tissue	10793.10533.MIIG1003	Poecilosclerida	12	-157.788	21.4336	SMP	shallow	sponge	id100
Bin01	NODE_13212_length_1168_cov_37.549472.1	OTU143	100	0.0101706	sponge tissue	10793.10533.Olo.14.3a	Tetractinellida	10	5.815	60.0608	SMP	shallow	sponge	id100
Bin01	NODE_13212_length_1168_cov_37.549472.1	OTU143	100	0.0101206	sponge tissue	10793.10533.NW83	Dictyoceratida	200	144.652	13.4517	SMP	deep	sponge	id100
Bin01	NODE_13212_length_1168_cov_37.549472.1	OTU143	100	0.0100164	sponge tissue	10793.7.VIII.05.2.009.1181579	Tetractinellida	197.2	-79.8541	26.1862	SMP	shallow	sponge	id100
Bin01	NODE_13212_length_1168_cov_37.549472.1	OTU143	100	0.00981664	sponge tissue	10793.10533.Cce.27.1b	Dictyoceratida	10	3.2	42.05	SMP	shallow	sponge	id100
Bin01	NODE_13212_length_1168_cov_37.549472.1	OTU143	100	0.00979213	sponge tissue	10793.10533.Cca.3.5a	Dictyoceratida	10	3.2	42.05	SMP	shallow	sponge	id100
Bin01	NODE_13212_length_1168_cov_37.549472.1	OTU143	100	0.00977778	seawater	10793.10533.S153.02	Not applicable	23.9	174.832	-41.3329	SMP	shallow	environment	id100
Bin01	NODE_13212_length_1168_cov_37.549472.1	OTU143	100	0.00932326	sponge tissue	10793.10533.PFD1	Poecilosclerida	9	-157.788	21.4336	SMP	shallow	sponge	id100
Bin01	NODE_13212_length_1168_cov_37.549472.1	OTU143	100	0.00920117	sponge tissue	10793.TW10.11.II.1181427	Dictyoceratida	14	2.94	41.72	SMP	shallow	sponge	id100
Bin01	NODE_13212_length_1168_cov_37.549472.1	OTU143	100	0.00915827	sponge tissue	10793.123.1181969	Not applicable	28.8	150.818	-9.82425	SMP	shallow	sponge	id100
Bin01	NODE_13212_length_1168_cov_37.549472.1	OTU143	100	0.00895396	sponge tissue	10793.10533.NW86	Dictyoceratida	200	144.652	13.4517	SMP	deep	sponge	id100
Bin01	NODE_13212_length_1168_cov_37.549472.1	OTU143	100	0.00894918	sponge tissue	10793.AW11.2.III.1181851	Dictyoceratida	5	2.81	41.68	SMP	shallow	sponge	id100
Bin01	NODE_13212_length_1168_cov_37.549472.1	OTU143	100	0.0089241	sponge tissue	10793.95.1181660	Haplosclerida	32.1	-80.0336	26.5099	SMP	shallow	sponge	id100
Bin01	NODE_13212_length_1168_cov_37.549472.1	OTU143	100	0.00885001	sponge tissue	10793.10533.Olo.14.1b	Tetractinellida	10	5.815	60.0608	SMP	shallow	sponge	id100
Bin01	NODE_13212_length_1168_cov_37.549472.1	OTU143	100	0.00873751	sponge tissue	10793.10533.PJS.SW.41	Dictyoceratida	57	3.2	42.05	SMP	shallow	sponge	id100
Bin01	NODE_13212_length_1168_cov_37.549472.1	OTU143	100	0.00871517	sponge tissue	10793.10533.CDT13A	Agelasida	450	0.686	37.634	SMP	deep	sponge	id100
Bin01	NODE_13212_length_1168_cov_37.549472.1	OTU143	100	0.00851726	marine sediment	10793.10533.NW47	Not applicable	200	144.757	13.4833	SMP	deep	environment	id100
Bin01	NODE_13212_length_1168_cov_37.549472.1	OTU143	100	0.00851639	sponge tissue	10793.BCD13SED.1182373	Dictyoceratida	5	2.81	41.68	SMP	shallow	sponge	id100
Bin01	NODE_13212_length_1168_cov_37.549472.1	OTU143	100	0.00842083	sponge tissue	10793.10533.Clc.UK.3a	Dictyoceratida	10	146.515	-18.68	SMP	shallow	sponge	id100
Bin01	NODE_13212_length_1168_cov_37.549472.1	OTU143	100	0.00836738	sponge tissue	10793.10533.PJS.SW.43	Dictyoceratida	117	-5.274	51.732	SMP	shallow	sponge	id100
Bin01	NODE_13212_length_1168_cov_37.549472.1	OTU143	100	0.00834358	sponge tissue	10793.10533.AZO13.SD10	Axinellida	22	146.486	-18.5484	SMP	shallow	sponge	id100
Bin01	NODE_13212_length_1168_cov_37.549472.1	OTU143	100	0.00803775	sponge tissue	10793.10533.NW73	Dictyoceratida	200	144.652	13.4517	SMP	deep	sponge	id100
Bin01	NODE_13212_length_1168_cov_37.549472.1	OTU143	100	0.00784844	sponge tissue	10793.10533.CLI11	Poecilosclerida	10	-82.25	9.35833	SMP	shallow	sponge	id100
Bin01	NODE_13212_length_1168_cov_37.549472.1	OTU143	100	0.00774015	sponge tissue	10793.10533.NW48	Not applicable	200	144.757	13.4833	SMP	deep	sponge	id100
Bin01	NODE_13212_length_1168_cov_37.549472.1	OTU143	100	0.00768318	sponge tissue	10793.10533.NW85	Verongiida	200	144.652	13.4517	SMP	deep	sponge	id100
Bin01	NODE_13212_length_1168_cov_37.549472.1	OTU143	100	0.00757715	sponge tissue	10793.10533.PJS.SW.33	Dictyoceratida	78	3.2	42.05	SMP	shallow	sponge	id100
Bin01	NODE_13212_length_1168_cov_37.549472.1	OTU143	100	0.00748253	sponge tissue	10793.10533.MIIG1001	Poecilosclerida	0	-157.788	21.4336	SMP	shallow	sponge	id100
Bin01	NODE_13212_length_1168_cov_37.549472.1	OTU143	100	0.00747632	sponge tissue	10793.IF2.WIII.1181920	ClioNot applicableida	0.5	-81.3796	24.5491	SMP	shallow	sponge	id100
Bin01	NODE_13212_length_1168_cov_37.549472.1	OTU143	100	0.0074109	sponge tissue	10793.10533.PJS.SW.42	Dictyoceratida	122	3.2	42.05	SMP	shallow	sponge	id100
Bin01	NODE_13212_length_1168_cov_37.549472.1	OTU143	100	0.00714738	sponge tissue	10793.IF2.WII.1181395	ClioNot applicableida	0.5	-81.3796	24.5491	SMP	shallow	sponge	id100
Bin01	NODE_13212_length_1168_cov_37.549472.1	OTU143	100	0.00712202	sponge tissue	10793.10533.MIIG0989	Poecilosclerida	0	-157.788	21.4336	SMP	shallow	sponge	id100
Bin01	NODE_13212_length_1168_cov_37.549472.1	OTU143	100	0.00712041	sponge tissue	10793.49.1181198	Not applicable	10	150.818	-9.82425	SMP	shallow	sponge	id100
Bin01	NODE_13212_length_1168_cov_37.549472.1	OTU143	100	0.007102	sponge tissue	10793.121.1181562	Not applicable	28.8	150.818	-9.82425	SMP	shallow	sponge	id100
Bin01	NODE_13212_length_1168_cov_37.549472.1	OTU143	100	0.00709547	sponge tissue	10793.TW10.3.II.1181259	Dictyoceratida	14	2.94	41.72	SMP	shallow	sponge	id100
Bin01	NODE_13212_length_1168_cov_37.549472.1	OTU143	100	0.00709269	sponge tissue	10793.10533.P12X.54.XT	Not applicable	1	124.274	-16.042	SMP	shallow	sponge	id100
Bin01	NODE_13212_length_1168_cov_37.549472.1	OTU143	100	0.00708413	sponge tissue	10793.AW11.2.I.1181241	Dictyoceratida	5	2.81	41.68	SMP	shallow	sponge	id100
Bin01	NODE_13212_length_1168_cov_37.549472.1	OTU143	100	0.00679144	sponge tissue	10793.10533.MIIG0988	Poecilosclerida	0	-157.788	21.4336	SMP	shallow	sponge	id100
Bin01	NODE_13212_length_1168_cov_37.549472.1	OTU143	100	0.00677112	seawater	10793.10533.S252.22	Not applicable	27.4	39.1344	-6.15225	SMP	shallow	environment	id100
Bin01	NODE_13212_length_1168_cov_37.549472.1	OTU143	100	0.00666446	sponge tissue	10793.TO11.8.22.1181841	Axinellida	13.6	147.65	-18.8194	SMP	shallow	sponge	id100
Bin01	NODE_13212_length_1168_cov_37.549472.1	OTU143	100	0.00663673	sponge tissue	10793.10533.NW4	Axinellida	200	144.804	13.5437	SMP	deep	sponge	id100
Bin01	NODE_13212_length_1168_cov_37.549472.1	OTU143	100	0.00663086	sponge tissue	10793.10533.SI06.18	Axinellida	10	-82.2944	9.30167	SMP	shallow	sponge	id100
Bin01	NODE_13212_length_1168_cov_37.549472.1	OTU143	100	0.00658682	sponge tissue	10793.10533.MIIG1004	Poecilosclerida	12	-157.788	21.4336	SMP	shallow	sponge	id100
Bin01	NODE_13212_length_1168_cov_37.549472.1	OTU143	100	0.00655638	sponge tissue	10793.127.1181578	Not applicable	24.2	150.818	-9.82425	SMP	shallow	sponge	id100
Bin01	NODE_13212_length_1168_cov_37.549472.1	OTU143	100	0.00642698	sponge tissue	10793.10533.108p	Axinellida	20	35.0744	33.0499	SMP	shallow	sponge	id100
Bin01	NODE_13212_length_1168_cov_37.549472.1	OTU143	100	0.00609956	sponge tissue	10793.10533.15	Dictyoceratida	4	34.887	32.49	SMP	shallow	sponge	id100
Bin01	NODE_13212_length_1168_cov_37.549472.1	OTU143	100	0.00609315	sponge tissue	10793.10533.NW15	Not applicable	200	144.64	13.421	SMP	deep	sponge	id100
Bin01	NODE_13212_length_1168_cov_37.549472.1	OTU143	100	0.00606281	sponge tissue	10793.10533.NW65	Axinellida	200	144.652	13.4517	SMP	deep	sponge	id100
Bin01	NODE_13212_length_1168_cov_37.549472.1	OTU143	100	0.00605096	sponge tissue	10793.10533.CLI9	Tetractinellida	10	-5.274	51.732	SMP	shallow	sponge	id100
Bin01	NODE_13212_length_1168_cov_37.549472.1	OTU143	100	0.00602052	sponge tissue	10793.10533.Hec.UK.2a	Poecilosclerida	10	3.2	42.05	SMP	shallow	sponge	id100
Bin01	NODE_13212_length_1168_cov_37.549472.1	OTU143	100	0.0059437	sponge tissue	10793.TW11.3.III.1182340	Dictyoceratida	14	2.94	41.72	SMP	shallow	sponge	id100
Bin01	NODE_13212_length_1168_cov_37.549472.1	OTU143	100	0.00594258	sponge tissue	10793.10533.MO25731.Herzliya	Poecilosclerida	115	-157.788	21.4336	SMP	shallow	sponge	id100
Bin01	NODE_13212_length_1168_cov_37.549472.1	OTU143	100	0.0058688	sponge tissue	10793.BH2.gDNA.1181655	Poecilosclerida	12.1	-8.34258	37.088	SMP	shallow	sponge	id100
Bin01	NODE_13212_length_1168_cov_37.549472.1	OTU143	100	0.00578471	sponge tissue	10793.10533.MIIG0987	Poecilosclerida	22	-157.788	21.4336	SMP	shallow	sponge	id100
Bin01	NODE_13212_length_1168_cov_37.549472.1	OTU143	100	0.00578419	sponge tissue	10793.BCD12SED.1181200	Dictyoceratida	5	2.81	41.68	SMP	shallow	sponge	id100
Bin01	NODE_13212_length_1168_cov_37.549472.1	OTU143	100	0.0056794	sponge tissue	10793.10533.236	Not applicable	8	174.832	-41.3329	SMP	shallow	sponge	id100
Bin01	NODE_13212_length_1168_cov_37.549472.1	OTU143	100	0.0056467	sponge tissue	10793.AW11.3.I.1181767	Dictyoceratida	5	2.81	41.68	SMP	shallow	sponge	id100
Bin01	NODE_13212_length_1168_cov_37.549472.1	OTU143	100	0.00563047	sponge tissue	10793.TW10.3.III.1181864	Dictyoceratida	14	2.94	41.72	SMP	shallow	sponge	id100
Bin01	NODE_13212_length_1168_cov_37.549472.1	OTU143	100	0.00557984	sponge tissue	10793.10533.AZO13.SD7	Poecilosclerida	0	-88.1042	16.8306	SMP	shallow	sponge	id100
Bin01	NODE_13212_length_1168_cov_37.549472.1	OTU143	100	0.0055597	sponge tissue	10793.10533.NW81	Axinellida	200	144.652	13.4517	SMP	deep	sponge	id100
Bin01	NODE_13212_length_1168_cov_37.549472.1	OTU143	100	0.00553448	sponge tissue	10793.5.29.Soil.1181636	Tetractinellida	18.29	-78.5848	26.5126	SMP	shallow	sponge	id100
Bin01	NODE_13212_length_1168_cov_37.549472.1	OTU143	100	0.00544529	sponge tissue	10793.10533.ND5	Tetractinellida	200	144.652	13.4517	SMP	deep	sponge	id100
Bin01	NODE_13212_length_1168_cov_37.549472.1	OTU143	100	0.00538145	sponge tissue	10793.10533.NW27	Not applicable	200	144.729	13.4825	SMP	deep	sponge	id100
Bin01	NODE_13212_length_1168_cov_37.549472.1	OTU143	100	0.005378	sponge tissue	10793.10533.CVS.Dya.1a	ClioNot applicableida	10	3.2	42.05	SMP	shallow	sponge	id100
Bin01	NODE_13212_length_1168_cov_37.549472.1	OTU143	100	0.00535964	sponge tissue	10793.SD31SED.1182413	Dictyoceratida	5	2.2	41.38	SMP	shallow	sponge	id100
Bin01	NODE_13212_length_1168_cov_37.549472.1	OTU143	100	0.00526059	sponge tissue	10793.10533.S151.64	Not applicable	20.9	124.274	-15.7978	SMP	shallow	sponge	id100
Bin01	NODE_13212_length_1168_cov_37.549472.1	OTU143	100	0.00523542	sponge tissue	10793.10533.NW12	Not applicable	200	144.64	13.421	SMP	deep	sponge	id100
Bin01	NODE_13212_length_1168_cov_37.549472.1	OTU143	100	0.00523173	sponge tissue	10793.10533.AZO13.SD2	Axinellida	10	146.486	-18.5484	SMP	shallow	sponge	id100
Bin01	NODE_13212_length_1168_cov_37.549472.1	OTU143	100	0.00521948	sponge tissue	10793.10533.S151.28	Not applicable	20.9	124.274	-15.851	SMP	shallow	sponge	id100
Bin01	NODE_13212_length_1168_cov_37.549472.1	OTU143	100	0.00521616	sponge tissue	10793.10533.Tec.UK.2a	Haplosclerida	10	-5.274	51.732	SMP	shallow	sponge	id100
Bin01	NODE_13212_length_1168_cov_37.549472.1	OTU143	100	0.00520316	sponge tissue	10793.10533.Hav.UK.3a	Clathrinida	10	3.2	42.05	SMP	shallow	sponge	id100
Bin01	NODE_13212_length_1168_cov_37.549472.1	OTU143	100	0.00517148	sponge tissue	10793.BCD32SED.1181196	Dictyoceratida	5	2.81	41.68	SMP	shallow	sponge	id100
Bin01	NODE_13212_length_1168_cov_37.549472.1	OTU143	100	0.0051551	sponge tissue	10793.100.1181102	Verongiida	32.1	-82.7	9.35972	SMP	shallow	sponge	id100
Bin01	NODE_13212_length_1168_cov_37.549472.1	OTU143	100	0.00504108	sponge tissue	10793.10533.PP2	Dictyoceratida	6	24.9882	35.4155	SMP	shallow	sponge	id100
Bin01	NODE_13212_length_1168_cov_37.549472.1	OTU143	100	0.00503486	sponge tissue	10793.10533.NW55	Not applicable	200	144.757	13.4833	SMP	deep	sponge	id100
Bin01	NODE_13212_length_1168_cov_37.549472.1	OTU143	100	0.00500721	sponge tissue	10793.10533.CLI1	Haplosclerida	10	-82.25	9.35444	SMP	shallow	sponge	id100
Bin01	NODE_13212_length_1168_cov_37.549472.1	OTU143	100	0.00493148	sponge tissue	10793.78.1181243	Poecilosclerida	32.1	-67.0532	17.9552	SMP	shallow	sponge	id100
Bin01	NODE_13212_length_1168_cov_37.549472.1	OTU143	100	0.00491611	sponge tissue	10793.10533.CDT1C	Axinellida	545	0.686	37.634	SMP	deep	sponge	id100
Bin01	NODE_13212_length_1168_cov_37.549472.1	OTU143	100	0.00486989	sponge tissue	10793.BCD31SED.1181159	Dictyoceratida	5	2.81	41.68	SMP	shallow	sponge	id100
Bin01	NODE_13212_length_1168_cov_37.549472.1	OTU143	100	0.00485587	sponge tissue	10793.10533.AZO13.SD9	Poecilosclerida	22	-88.1042	16.8306	SMP	shallow	sponge	id100
Bin01	NODE_13212_length_1168_cov_37.549472.1	OTU143	100	0.004844	sponge tissue	10793.10533.PJS.164.PS806	Chondrillida	85	3.1761	42.1081	SMP	shallow	sponge	id100
Bin01	NODE_13212_length_1168_cov_37.549472.1	OTU143	100	0.00476585	sponge tissue	10793.10533.Olo.14.1a	Tetractinellida	10	5.815	60.0608	SMP	shallow	sponge	id100
Bin01	NODE_13212_length_1168_cov_37.549472.1	OTU143	100	0.00474571	sponge tissue	10793.10533.S252.24	Haplosclerida	27.4	39.1697	-6.11871	SMP	shallow	sponge	id100
Bin01	NODE_13212_length_1168_cov_37.549472.1	OTU143	100	0.00470321	sponge tissue	10793.10533.NW22	Not applicable	200	144.64	13.421	SMP	deep	sponge	id100
Bin01	NODE_13212_length_1168_cov_37.549472.1	OTU143	100	0.00468734	sponge tissue	10793.10533.MPS.Dya.3a	ClioNot applicableida	10	146.486	-18.5484	SMP	shallow	sponge	id100
Bin01	NODE_13212_length_1168_cov_37.549472.1	OTU143	100	0.00468216	sponge tissue	10793.10533.BS2	Haplosclerida	0.5	-82.1569	9.35444	SMP	shallow	sponge	id100
Bin01	NODE_13212_length_1168_cov_37.549472.1	OTU143	100	0.00465754	sponge tissue	10793.10533.CPS.Dya.1a	Dictyoceratida	10	146.515	-18.68	SMP	shallow	sponge	id100
Bin01	NODE_13212_length_1168_cov_37.549472.1	OTU143	100	0.00458529	sponge tissue	10793.10533.Wa.UK.3a	Poecilosclerida	10	3.2	42.05	SMP	shallow	sponge	id100
Bin01	NODE_13212_length_1168_cov_37.549472.1	OTU143	100	0.00455264	sponge tissue	10793.10533.AZO13.SD1	Not applicable	10	150.818	-9.82425	SMP	shallow	sponge	id100
Bin01	NODE_13212_length_1168_cov_37.549472.1	OTU143	100	0.00447861	sponge tissue	10793.10533.Hme.28.1b	Tetractinellida	10	5.815	60.0608	SMP	shallow	sponge	id100
Bin01	NODE_13212_length_1168_cov_37.549472.1	OTU143	100	0.00445715	sponge tissue	10793.10533.NW59	Axinellida	200	144.652	13.4517	SMP	deep	sponge	id100
Bin01	NODE_13212_length_1168_cov_37.549472.1	OTU143	100	0.00441851	sponge tissue	10793.10533.S151.38	Not applicable	20.9	124.274	-15.7978	SMP	shallow	sponge	id100
Bin01	NODE_13212_length_1168_cov_37.549472.1	OTU143	100	0.00439435	sponge tissue	10793.10533.Dav.13.4a	Axinellida	10	3.2	42.05	SMP	shallow	sponge	id100
Bin01	NODE_13212_length_1168_cov_37.549472.1	OTU143	100	0.00439391	sponge tissue	10793.10533.Dyf.UK.2a	Clathrinida	10	3.2	42.05	SMP	shallow	sponge	id100
Bin01	NODE_13212_length_1168_cov_37.549472.1	OTU143	100	0.00438443	sponge tissue	10793.10533.S151.09	Not applicable	20.9	124.274	-15.795	SMP	shallow	sponge	id100
Bin01	NODE_13212_length_1168_cov_37.549472.1	OTU143	100	0.00437856	sponge tissue	10793.10533.NW26	Not applicable	200	144.757	13.4833	SMP	deep	sponge	id100
Bin01	NODE_13212_length_1168_cov_37.549472.1	OTU143	100	0.00429047	sponge tissue	10793.10533.Pfi.29.2a	Tetractinellida	10	5.815	60.0608	SMP	shallow	sponge	id100
Bin01	NODE_13212_length_1168_cov_37.549472.1	OTU143	100	0.00427984	sponge tissue	10793.10533.EMP.GR..3.A	Poecilosclerida	12	-157.788	21.4336	SMP	shallow	sponge	id100
Bin01	NODE_13212_length_1168_cov_37.549472.1	OTU143	100	0.00423684	sponge tissue	10793.66.1181812	Not applicable	32.1	-79.8223	26.0206	SMP	shallow	sponge	id100
Bin01	NODE_13212_length_1168_cov_37.549472.1	OTU143	100	0.00421087	sponge tissue	10793.10533.S151.67	Agelasida	20.9	-63.4167	17.0333	SMP	shallow	sponge	id100
Bin01	NODE_13212_length_1168_cov_37.549472.1	OTU143	100	0.00420769	sponge tissue	10793.10533.Wa.UK.1a	Poecilosclerida	10	3.2	42.05	SMP	shallow	sponge	id100
Bin01	NODE_13212_length_1168_cov_37.549472.1	OTU143	100	0.00419294	sponge tissue	10793.10533.PVS.Dya.2a	Not applicable	10	-91.8272	27.5974	SMP	shallow	sponge	id100
Bin01	NODE_13212_length_1168_cov_37.549472.1	OTU143	100	0.00416703	sponge tissue	10793.BCD21SED.1181549	Dictyoceratida	5	2.81	41.68	SMP	shallow	sponge	id100
Bin01	NODE_13212_length_1168_cov_37.549472.1	OTU143	100	0.00416055	sponge tissue	10793.10533.MIIG1005	Poecilosclerida	12	-157.788	21.4336	SMP	shallow	sponge	id100
Bin01	NODE_13212_length_1168_cov_37.549472.1	OTU143	100	0.00413445	sponge tissue	10793.ALG12.115.1182300	Haplosclerida	10	-66.9981	17.8883	SMP	shallow	sponge	id100
Bin01	NODE_13212_length_1168_cov_37.549472.1	OTU143	100	0.00411231	sponge tissue	10793.BCH12SED.1182120	Dictyoceratida	5	2.81	41.68	SMP	shallow	sponge	id100
Bin01	NODE_13212_length_1168_cov_37.549472.1	OTU143	100	0.00409316	sponge tissue	10793.10533.CPS.Dya.3a	Dictyoceratida	10	146.515	-18.68	SMP	shallow	sponge	id100
Bin01	NODE_13212_length_1168_cov_37.549472.1	OTU143	100	0.00408966	sponge tissue	10793.10533.CLI7	Tetractinellida	10	-5.274	51.732	SMP	shallow	sponge	id100
Bin01	NODE_13212_length_1168_cov_37.549472.1	OTU143	100	0.00408863	sponge tissue	10793.BCD22SED.1181560	Dictyoceratida	5	2.81	41.68	SMP	shallow	sponge	id100
Bin01	NODE_13212_length_1168_cov_37.549472.1	OTU143	100	0.00405102	sponge tissue	10793.10533.NW14	Tetractinellida	200	144.652	13.4517	SMP	deep	sponge	id100
Bin01	NODE_13212_length_1168_cov_37.549472.1	OTU143	100	0.00402516	seawater	10793.SH32SED.1182309	Not applicable	5	-67.0532	17.9552	SMP	shallow	environment	id100
Bin01	NODE_13212_length_1168_cov_37.549472.1	OTU143	100	0.00402083	sponge tissue	10793.BCH31SED.1181057	ClioNot applicableida	5	-8.33114	37.0693	SMP	shallow	sponge	id100
Bin01	NODE_13212_length_1168_cov_37.549472.1	OTU143	100	0.00400956	sponge tissue	10793.10533.NW39	Not applicable	200	144.757	13.4833	SMP	deep	sponge	id100
Bin01	NODE_13212_length_1168_cov_37.549472.1	OTU143	100	0.00399219	sponge tissue	10793.10533.Hme.28.3a	Tetractinellida	10	5.815	60.0608	SMP	shallow	sponge	id100
Bin01	NODE_13212_length_1168_cov_37.549472.1	OTU143	100	0.00393134	sponge tissue	10793.P12x54.1181672	Dictyoceratida	2	2.2	41.38	SMP	shallow	sponge	id100
Bin01	NODE_13212_length_1168_cov_37.549472.1	OTU143	100	0.00392456	sponge tissue	10793.10533.259	Haplosclerida	8	38.58	22.18	SMP	shallow	sponge	id100
Bin01	NODE_13212_length_1168_cov_37.549472.1	OTU143	100	0.0038633	seawater	10793.CCSA.1.1182079	Not applicable	10	2.81	41.68	SMP	shallow	environment	id100
Bin01	NODE_13212_length_1168_cov_37.549472.1	OTU143	100	0.00380772	sponge tissue	10793.10533.PFL5	Poecilosclerida	9	-157.788	21.4336	SMP	shallow	sponge	id100
Bin01	NODE_13212_length_1168_cov_37.549472.1	OTU143	100	0.00376982	sponge tissue	10793.10533.S151.76	Verongiida	20.9	-63.4167	17.0333	SMP	shallow	sponge	id100
Bin01	NODE_13212_length_1168_cov_37.549472.1	OTU143	100	0.00369228	sponge tissue	10793.10533.Dav.13.3a	Axinellida	10	3.2	42.05	SMP	shallow	sponge	id100
Bin01	NODE_13212_length_1168_cov_37.549472.1	OTU143	100	0.00368826	sponge tissue	10793.ALG12.113.1181071	Haplosclerida	10	-87.4088	18.402	SMP	shallow	sponge	id100
Bin01	NODE_13212_length_1168_cov_37.549472.1	OTU143	100	0.00367594	sponge tissue	10793.10533.NW50	Bubarida	200	144.757	13.4833	SMP	deep	sponge	id100
Bin01	NODE_13212_length_1168_cov_37.549472.1	OTU143	100	0.00366666	sponge tissue	10793.10533.258	Verongiida	8	38.51	22.19	SMP	shallow	sponge	id100
Bin01	NODE_13212_length_1168_cov_37.549472.1	OTU143	100	0.00364449	sponge tissue	10793.10533.NW3	Not applicable	200	144.729	13.4825	SMP	deep	sponge	id100
Bin01	NODE_13212_length_1168_cov_37.549472.1	OTU143	100	0.00362337	seawater	10793.104.1182033	Not applicable	32.1	-5.274	51.732	SMP	shallow	environment	id100
Bin01	NODE_13212_length_1168_cov_37.549472.1	OTU143	100	0.0036162	sponge tissue	10793.10533.253	Verongiida	8	38.51	22.19	SMP	shallow	sponge	id100
Bin01	NODE_13212_length_1168_cov_37.549472.1	OTU143	100	0.00361394	sponge tissue	10793.10533.PFL4	Poecilosclerida	9	-157.788	21.4336	SMP	shallow	sponge	id100
Bin01	NODE_13212_length_1168_cov_37.549472.1	OTU143	100	0.00358926	sponge tissue	10793.5.11.Soil.1182036	Plakinidae	18.59	-74.5314	24.0405	SMP	shallow	sponge	id100
Bin01	NODE_13212_length_1168_cov_37.549472.1	OTU143	100	0.0035879	sponge tissue	10793.10533.S253.23	Haplosclerida	28	39.1344	-6.15225	SMP	shallow	sponge	id100
Bin01	NODE_13212_length_1168_cov_37.549472.1	OTU143	100	0.00356976	sponge tissue	10793.10533.MIIG0993	Poecilosclerida	0	-157.788	21.4336	SMP	shallow	sponge	id100
Bin01	NODE_13212_length_1168_cov_37.549472.1	OTU143	100	0.00354484	sponge tissue	10793.116.1181076	Not applicable	24.2	150.818	-9.82425	SMP	shallow	sponge	id100
Bin01	NODE_13212_length_1168_cov_37.549472.1	OTU143	100	0.00353737	sponge tissue	10793.10533.MPD.Dya.1a	ClioNot applicableida	25	146.486	-18.5484	SMP	shallow	sponge	id100
Bin01	NODE_13212_length_1168_cov_37.549472.1	OTU143	100	0.0035059	sponge tissue	10793.10533.PJS.SW.34	Dictyoceratida	121	3.2	42.05	SMP	shallow	sponge	id100
Bin01	NODE_13212_length_1168_cov_37.549472.1	OTU143	100	0.00347961	sponge tissue	10793.ALG12.103.1182377	Verongiida	21	-82.278	9.36068	SMP	shallow	sponge	id100
Bin01	NODE_13212_length_1168_cov_37.549472.1	OTU143	100	0.00347777	sponge tissue	10793.10533.254	Verongiida	8	38.51	22.19	SMP	shallow	sponge	id100
Bin01	NODE_13212_length_1168_cov_37.549472.1	OTU143	100	0.00344011	sponge tissue	10793.10533.NW82	Dictyoceratida	200	144.652	13.4517	SMP	deep	sponge	id100
Bin01	NODE_13212_length_1168_cov_37.549472.1	OTU143	100	0.00343222	sponge tissue	10793.BCH21SED.1181034	Dictyoceratida	5	2.81	41.68	SMP	shallow	sponge	id100
Bin01	NODE_13212_length_1168_cov_37.549472.1	OTU143	100	0.00341657	sponge tissue	10793.10533.CLI3	Chondrillida	10	-82.2617	9.35694	SMP	shallow	sponge	id100
Bin01	NODE_13212_length_1168_cov_37.549472.1	OTU143	100	0.0034134	sponge tissue	10793.10533.Hfu.25.5a	Tetractinellida	10	5.815	60.0608	SMP	shallow	sponge	id100
Bin01	NODE_13212_length_1168_cov_37.549472.1	OTU143	100	0.00340565	sponge tissue	10793.80.1182374	Haplosclerida	32.1	-80.0336	26.5099	SMP	shallow	sponge	id100
Bin01	NODE_13212_length_1168_cov_37.549472.1	OTU143	100	0.00328965	sponge tissue	10793.BCD11SED.1181749	Dictyoceratida	5	2.81	41.68	SMP	shallow	sponge	id100
Bin01	NODE_13212_length_1168_cov_37.549472.1	OTU143	100	0.00327332	sponge tissue	10793.5.11.9D.1181572	Tetractinellida	18.59	-69.1659	12.332	SMP	shallow	sponge	id100
Bin01	NODE_13212_length_1168_cov_37.549472.1	OTU143	100	0.00321793	sponge tissue	10793.10533.MIIG0985	Poecilosclerida	22	-157.788	21.4336	SMP	shallow	sponge	id100
Bin01	NODE_13212_length_1168_cov_37.549472.1	OTU143	100	0.00314491	sponge tissue	10793.BCH13SED.1182066	Dictyoceratida	5	2.81	41.68	SMP	shallow	sponge	id100
Bin01	NODE_13212_length_1168_cov_37.549472.1	OTU143	100	0.00307858	sponge tissue	10793.93.1181681	Haplosclerida	32.1	-80.0336	26.5099	SMP	shallow	sponge	id100
Bin01	NODE_13212_length_1168_cov_37.549472.1	OTU143	100	0.00307108	sponge tissue	10793.10533.VK906.SP9C	Poecilosclerida	404	174.832	-41.3329	SMP	deep	sponge	id100
Bin01	NODE_13212_length_1168_cov_37.549472.1	OTU143	100	0.00307042	sponge tissue	10793.10533.Dyf.UK.1a	Clathrinida	10	3.2	42.05	SMP	shallow	sponge	id100
Bin01	NODE_13212_length_1168_cov_37.549472.1	OTU143	100	0.00293423	sponge tissue	10793.10533.Wa.UK.2a	Poecilosclerida	10	3.2	42.05	SMP	shallow	sponge	id100
Bin01	NODE_13212_length_1168_cov_37.549472.1	OTU143	100	0.00292594	seawater	10793.10533.S252.15	Not applicable	27.4	39.1344	-6.15225	SMP	shallow	environment	id100
Bin01	NODE_13212_length_1168_cov_37.549472.1	OTU143	100	0.00289146	sponge tissue	10793.TW10.10.I.1181667	Dictyoceratida	14	2.94	41.72	SMP	shallow	sponge	id100
Bin01	NODE_13212_length_1168_cov_37.549472.1	OTU143	100	0.00288462	sponge tissue	10793.115.1181557	Not applicable	32.1	150.818	-9.82425	SMP	shallow	sponge	id100
Bin01	NODE_13212_length_1168_cov_37.549472.1	OTU143	100	0.00284114	sponge tissue	10793.BCH11SED.1182051	Dictyoceratida	5	2.81	41.68	SMP	shallow	sponge	id100
Bin01	NODE_13212_length_1168_cov_37.549472.1	OTU143	100	0.00284095	sponge tissue	10793.10533.PTL09.P21.XT	Not applicable	3	124.274	-16.0597	SMP	shallow	sponge	id100
Bin01	NODE_13212_length_1168_cov_37.549472.1	OTU143	100	0.00280776	sponge tissue	10793.10533.268	Verongiida	8	-73.3947	21.0463	SMP	shallow	sponge	id100
Bin01	NODE_13212_length_1168_cov_37.549472.1	OTU143	100	0.00280617	sponge tissue	10793.10533.S151.47	Not applicable	20.9	124.274	-15.7978	SMP	shallow	sponge	id100
Bin01	NODE_13212_length_1168_cov_37.549472.1	OTU143	100	0.00276146	sponge tissue	10793.10533.APS.Pef.3a	Verongiida	10	-25.8274	37.8192	SMP	shallow	sponge	id100
Bin01	NODE_13212_length_1168_cov_37.549472.1	OTU143	100	0.00272012	seawater	10793.10533.29	Not applicable	8	-157.788	21.4336	SMP	shallow	environment	id100
Bin01	NODE_13212_length_1168_cov_37.549472.1	OTU143	100	0.00269611	sponge tissue	10793.10533.8.BONNAIRE	Axinellida	13.2	-82.2181	9.33417	SMP	shallow	sponge	id100
Bin01	NODE_13212_length_1168_cov_37.549472.1	OTU143	100	0.00269509	sponge tissue	10793.SS.1.3.1182336	Poecilosclerida	4	-82.261	9.35317	SMP	shallow	sponge	id100
Bin01	NODE_13212_length_1168_cov_37.549472.1	OTU143	100	0.00262404	sponge tissue	10793.10533.267	Verongiida	8	-73.3947	21.0463	SMP	shallow	sponge	id100
Bin01	NODE_13212_length_1168_cov_37.549472.1	OTU143	100	0.00257248	marine sediment	10793.10533.Axda.UK.2a	Not applicable	10	-25.638	37.743	SMP	shallow	environment	id100
Bin01	NODE_13212_length_1168_cov_37.549472.1	OTU143	100	0.00254271	sponge tissue	10793.SW.30.1182170	Haplosclerida	66	147.65	-18.8194	SMP	shallow	sponge	id100
Bin01	NODE_13212_length_1168_cov_37.549472.1	OTU143	100	0.00252662	sponge tissue	10793.10533.AZO13.SD3	Poecilosclerida	10	-88.1042	16.8306	SMP	shallow	sponge	id100
Bin01	NODE_13212_length_1168_cov_37.549472.1	OTU143	100	0.00251385	sponge tissue	10793.BCD23SED.1182409	Dictyoceratida	5	2.81	41.68	SMP	shallow	sponge	id100
Bin01	NODE_13212_length_1168_cov_37.549472.1	OTU143	100	0.00250231	sponge tissue	10793.10533.MIIG0981	Poecilosclerida	0	-157.788	21.4336	SMP	shallow	sponge	id100
Bin01	NODE_13212_length_1168_cov_37.549472.1	OTU143	100	0.00246917	sponge tissue	10793.10533.S151.11.B	Not applicable	20.9	124.274	-15.795	SMP	shallow	sponge	id100
Bin01	NODE_13212_length_1168_cov_37.549472.1	OTU143	100	0.00246253	sponge tissue	10793.10533.AZO13.SD8	Poecilosclerida	10	-88.1042	16.8306	SMP	shallow	sponge	id100
Bin01	NODE_13212_length_1168_cov_37.549472.1	OTU143	100	0.0024474	sponge tissue	10793.10533.AZO13.SD5	Poecilosclerida	0	-88.1042	16.8306	SMP	shallow	sponge	id100
Bin01	NODE_13212_length_1168_cov_37.549472.1	OTU143	100	0.00244124	sponge tissue	10793.10533.PPD.Dya.2a	Chondrillida	25	24.9854	35.4173	SMP	shallow	sponge	id100
Bin01	NODE_13212_length_1168_cov_37.549472.1	OTU143	100	0.00241841	sponge tissue	10793.10533.MIIG0986	Poecilosclerida	22	-157.788	21.4336	SMP	shallow	sponge	id100
Bin01	NODE_13212_length_1168_cov_37.549472.1	OTU143	100	0.00241245	sponge tissue	10793.10533.GC354.SP15A2	Axinellida	529	-5.274	51.732	SMP	deep	sponge	id100
Bin01	NODE_13212_length_1168_cov_37.549472.1	OTU143	100	0.00240898	sponge tissue	10793.10533.CLI21	Tetractinellida	10	-83.1733	9.24139	SMP	shallow	sponge	id100
Bin01	NODE_13212_length_1168_cov_37.549472.1	OTU143	100	0.00237039	sponge tissue	10793.10533.S151.44	Not applicable	20.9	124.274	-15.7978	SMP	shallow	sponge	id100
Bin01	NODE_13212_length_1168_cov_37.549472.1	OTU143	100	0.00236887	sponge tissue	10793.10533.Thg.UK.1a	Haplosclerida	10	-5.274	51.732	SMP	shallow	sponge	id100
Bin01	NODE_13212_length_1168_cov_37.549472.1	OTU143	100	0.00236539	sponge tissue	10793.10533.Mo.sediment.Herzliya.1	Poecilosclerida	115	-157.788	21.4336	SMP	shallow	sponge	id100
Bin01	NODE_13212_length_1168_cov_37.549472.1	OTU143	100	0.00235294	seawater	10793.HW9C.Jan.1181448	Not applicable	16.3	-80.0689	26.2027	SMP	shallow	environment	id100
Bin01	NODE_13212_length_1168_cov_37.549472.1	OTU143	100	0.00231858	marine sediment	10793.CL50.1181340	Not applicable	6.1	-80.0971	26.1494	SMP	shallow	environment	id100
Bin01	NODE_13212_length_1168_cov_37.549472.1	OTU143	100	0.00230479	sponge tissue	10793.10533.ALG13.SW9	Poecilosclerida	10	-25.4435	37.7041	SMP	shallow	sponge	id100
Bin01	NODE_13212_length_1168_cov_37.549472.1	OTU143	100	0.00229458	sponge tissue	10793.10533.Hme.28.1a	Tetractinellida	10	5.815	60.0608	SMP	shallow	sponge	id100
Bin01	NODE_13212_length_1168_cov_37.549472.1	OTU143	100	0.0022805	sponge tissue	10793.3.1182391	Not applicable	12.1	150.818	-9.82425	SMP	shallow	sponge	id100
Bin01	NODE_13212_length_1168_cov_37.549472.1	OTU143	100	0.00222932	sponge tissue	10793.BCH32SED.1181121	ClioNot applicableida	5	-8.33114	37.0693	SMP	shallow	sponge	id100
Bin01	NODE_13212_length_1168_cov_37.549472.1	OTU143	100	0.00222717	sponge tissue	10793.TW10.10.II.1181942	Dictyoceratida	14	2.94	41.72	SMP	shallow	sponge	id100
Bin01	NODE_13212_length_1168_cov_37.549472.1	OTU143	100	0.00222501	sponge tissue	10793.SS.7.3.1181148	Haplosclerida	11	-82.1732	9.30583	SMP	shallow	sponge	id100
Bin01	NODE_13212_length_1168_cov_37.549472.1	OTU143	100	0.00221127	sponge tissue	10793.10533.ALG13.SW17	Haplosclerida	21	-25.4435	37.7041	SMP	shallow	sponge	id100
Bin01	NODE_13212_length_1168_cov_37.549472.1	OTU143	100	0.00220664	sponge tissue	10793.10533.ALG12.SW1	Chondrillida	21	0.71	40.8	SMP	shallow	sponge	id100
Bin01	NODE_13212_length_1168_cov_37.549472.1	OTU143	100	0.00220163	sponge tissue	10793.10533.PJS.182.PS759	Dictyoceratida	110	-68.9697	12.121	SMP	shallow	sponge	id100
Bin01	NODE_13212_length_1168_cov_37.549472.1	OTU143	100	0.00218192	sponge tissue	10793.Webster.3.B8.208.1181868	Dictyoceratida	10	147.644	-18.8448	SMP	shallow	sponge	id100
Bin01	NODE_13212_length_1168_cov_37.549472.1	OTU143	100	0.0021796	sponge tissue	10793.10533.S152.11	ClioNot applicableida	22.6	3.2	42.05	SMP	shallow	sponge	id100
Bin01	NODE_13212_length_1168_cov_37.549472.1	OTU143	100	0.00215473	sponge tissue	10793.10533.MIIG0982	Poecilosclerida	0	-157.788	21.4336	SMP	shallow	sponge	id100
Bin01	NODE_13212_length_1168_cov_37.549472.1	OTU143	100	0.00214884	sponge tissue	10793.TO10.7.22.1181634	Haplosclerida	13.6	5.36335	43.1979	SMP	shallow	sponge	id100
Bin01	NODE_13212_length_1168_cov_37.549472.1	OTU143	100	0.00214021	sponge tissue	10793.10533.PVS.Pef.3a	Not applicable	10	-91.8264	27.5968	SMP	shallow	sponge	id100
Bin01	NODE_13212_length_1168_cov_37.549472.1	OTU143	100	0.00213856	sponge tissue	10793.SW.16.1181565	Tetractinellida	68	174.824	-36.3793	SMP	shallow	sponge	id100
Bin01	NODE_13212_length_1168_cov_37.549472.1	OTU143	100	0.00213853	sponge tissue	10793.SH12SED.1181438	Dictyoceratida	5	2.2	41.38	SMP	shallow	sponge	id100
Bin01	NODE_13212_length_1168_cov_37.549472.1	OTU143	100	0.00212939	swab	10793.10533.ND17	Not applicable	200	144.833	13.5974	SMP	deep	environment	id100
Bin01	NODE_13212_length_1168_cov_37.549472.1	OTU143	100	0.00212932	sponge tissue	10793.SS.7.2.1182200	Dictyoceratida	11	-82.1732	9.30583	SMP	shallow	sponge	id100
Bin01	NODE_13212_length_1168_cov_37.549472.1	OTU143	100	0.00209504	sponge tissue	10793.Webster.3.E11.247.1181877	Dictyoceratida	1.5	147.644	-18.8448	SMP	shallow	sponge	id100
Bin01	NODE_13212_length_1168_cov_37.549472.1	OTU143	100	0.0020937	sponge tissue	10793.10533.NW13	Agelasida	200	144.64	13.421	SMP	deep	sponge	id100
Bin01	NODE_13212_length_1168_cov_37.549472.1	OTU143	100	0.00208631	sponge tissue	10793.TW10.8.I.1181563	Dictyoceratida	14	2.94	41.72	SMP	shallow	sponge	id100
Bin01	NODE_13212_length_1168_cov_37.549472.1	OTU143	100	0.00206089	sponge tissue	10793.10533.Pefi4	Dictyoceratida	10	39.2026	-6.16592	SMP	shallow	sponge	id100
Bin01	NODE_13212_length_1168_cov_37.549472.1	OTU143	100	0.00205726	sponge tissue	10793.SD13SED.1182100	Dictyoceratida	5	2.2	41.38	SMP	shallow	sponge	id100
Bin01	NODE_13212_length_1168_cov_37.549472.1	OTU143	100	0.00205534	sponge tissue	10793.10533.308	Poecilosclerida	8	150.818	-9.82425	SMP	shallow	sponge	id100
Bin01	NODE_13212_length_1168_cov_37.549472.1	OTU143	100	0.00205333	sponge tissue	10793.ALG12.107.1181676	Verongiida	10	-82.278	9.36068	SMP	shallow	sponge	id100
Bin01	NODE_13212_length_1168_cov_37.549472.1	OTU143	100	0.00204537	sponge tissue	10793.10533.NW64	Axinellida	200	144.652	13.4517	SMP	deep	sponge	id100
Bin01	NODE_13212_length_1168_cov_37.549472.1	OTU143	100	0.00204188	sponge tissue	10793.10533.VK906.SP10C	Poecilosclerida	404	174.832	-41.3329	SMP	deep	sponge	id100
Bin01	NODE_13212_length_1168_cov_37.549472.1	OTU143	100	0.00203823	sponge tissue	10793.90.1181233	Haplosclerida	32.1	-80.0336	26.5099	SMP	shallow	sponge	id100
Bin01	NODE_13212_length_1168_cov_37.549472.1	OTU143	100	0.00202856	sponge tissue	10793.10533.235	Not applicable	8	174.832	-41.3329	SMP	shallow	sponge	id100
Bin01	NODE_13212_length_1168_cov_37.549472.1	OTU143	100	0.0020261	sponge tissue	10793.10533.PJS.170.PS708	Dictyoceratida	97	3.2	42.05	SMP	shallow	sponge	id100
Bin01	NODE_13212_length_1168_cov_37.549472.1	OTU143	100	0.00199059	sponge tissue	10793.10533.Cce.27.5a	Dictyoceratida	10	3.2	42.05	SMP	shallow	sponge	id100
Bin01	NODE_13212_length_1168_cov_37.549472.1	OTU143	100	0.00198098	sponge tissue	10793.10533.ALG13.SW16	Haplosclerida	21	-25.4435	37.7041	SMP	shallow	sponge	id100
Bin01	NODE_13212_length_1168_cov_37.549472.1	OTU143	100	0.00195261	sponge tissue	10793.10533.269	Verongiida	8	-73.3947	21.0463	SMP	shallow	sponge	id100
Bin01	NODE_13212_length_1168_cov_37.549472.1	OTU143	100	0.00193688	sponge tissue	10793.10533.CPS.Dya.2a	Dictyoceratida	10	146.515	-18.68	SMP	shallow	sponge	id100
Bin01	NODE_13212_length_1168_cov_37.549472.1	OTU143	100	0.00192697	sponge tissue	10793.10533.278	Poecilosclerida	8	-73.3947	21.0463	SMP	shallow	sponge	id100
Bin01	NODE_13212_length_1168_cov_37.549472.1	OTU143	100	0.00192356	sponge tissue	10793.10533.NW75	Dictyoceratida	200	144.652	13.4517	SMP	deep	sponge	id100
Bin01	NODE_13212_length_1168_cov_37.549472.1	OTU143	100	0.00192065	sponge tissue	10793.10533.Dfr.34.1a	Chondrillida	10	3.2	42.05	SMP	shallow	sponge	id100
Bin01	NODE_13212_length_1168_cov_37.549472.1	OTU143	100	0.00191495	sponge tissue	10793.10533.P10X.1.XT	Not applicable	10	124.274	-16.0858	SMP	shallow	sponge	id100
Bin01	NODE_13212_length_1168_cov_37.549472.1	OTU143	100	0.00190776	sponge tissue	10793.10533.Sm1	Dictyoceratida	8	-7.98928	36.9799	SMP	shallow	sponge	id100
Bin01	NODE_13212_length_1168_cov_37.549472.1	OTU143	100	0.0019015	seawater	10793.SH21SED.1181894	Not applicable	5	2.2	41.38	SMP	shallow	environment	id100
Bin01	NODE_13212_length_1168_cov_37.549472.1	OTU143	100	0.0018931	seawater	10793.CL234.1181175	Not applicable	9.1	2.81	41.68	SMP	shallow	environment	id100
Bin01	NODE_13212_length_1168_cov_37.549472.1	OTU143	100	0.00188379	sponge tissue	10793.10533.ND13	Verongiida	200	144.652	13.4517	SMP	deep	sponge	id100
Bin01	NODE_13212_length_1168_cov_37.549472.1	OTU143	100	0.00187749	marine sediment	10793.SS.3.1.1181126	Not applicable	4	-80.0894	26.1673	SMP	shallow	environment	id100
Bin01	NODE_13212_length_1168_cov_37.549472.1	OTU143	100	0.00187744	sponge tissue	10793.SH11SED.1181481	Dictyoceratida	5	2.2	41.38	SMP	shallow	sponge	id100
Bin01	NODE_13212_length_1168_cov_37.549472.1	OTU143	100	0.00187705	sponge tissue	10793.10533.Pfi.29.1a	Tetractinellida	10	5.815	60.0608	SMP	shallow	sponge	id100
Bin01	NODE_13212_length_1168_cov_37.549472.1	OTU143	100	0.00184212	sponge tissue	10793.10533.S151.45	Not applicable	20.9	124.274	-15.7978	SMP	shallow	sponge	id100
Bin01	NODE_13212_length_1168_cov_37.549472.1	OTU143	100	0.00183146	sponge tissue	10793.10533.SH13.Black.1	Axinellida	10	3.2	42.05	SMP	shallow	sponge	id100
Bin01	NODE_13212_length_1168_cov_37.549472.1	OTU143	100	0.00181495	sponge tissue	10793.10533.SH69.Yellow.3	Dictyoceratida	10	-7.98928	36.9799	SMP	shallow	sponge	id100
Bin01	NODE_13212_length_1168_cov_37.549472.1	OTU143	100	0.00180413	sponge tissue	10793.IF2.WI.1181794	ClioNot applicableida	0.5	-80.0966	26.1422	SMP	shallow	sponge	id100
Bin01	NODE_13212_length_1168_cov_37.549472.1	OTU143	100	0.00179413	sponge tissue	10793.10533.Dyf.UK.3a	Clathrinida	10	3.2	42.05	SMP	shallow	sponge	id100
Bin01	NODE_13212_length_1168_cov_37.549472.1	OTU143	100	0.00179026	sponge tissue	10793.IF5.Wnh.1182034	ClioNot applicableida	0.5	-81.0506	24.6715	SMP	shallow	sponge	id100
Bin01	NODE_13212_length_1168_cov_37.549472.1	OTU143	100	0.00176477	sponge tissue	10793.10533.SH15.Black.3	Axinellida	10	3.2	42.05	SMP	shallow	sponge	id100
Bin01	NODE_13212_length_1168_cov_37.549472.1	OTU143	100	0.00175581	sponge tissue	10793.10533.PJS.176.PS707	Dictyoceratida	110	-68.9697	12.121	SMP	shallow	sponge	id100
Bin01	NODE_13212_length_1168_cov_37.549472.1	OTU143	100	0.00174687	sponge tissue	10793.10533.234	Not applicable	8	174.832	-41.3329	SMP	shallow	sponge	id100
Bin01	NODE_13212_length_1168_cov_37.549472.1	OTU143	100	0.0017402	sponge tissue	10793.10533.126	Poecilosclerida	20	35.0744	33.0499	SMP	shallow	sponge	id100
Bin01	NODE_13212_length_1168_cov_37.549472.1	OTU143	100	0.00173058	sponge tissue	10793.SD12SED.1181483	Dictyoceratida	5	2.2	41.38	SMP	shallow	sponge	id100
Bin01	NODE_13212_length_1168_cov_37.549472.1	OTU143	100	0.00172881	sponge tissue	10793.46.1181039	Not applicable	10	150.818	-9.82425	SMP	shallow	sponge	id100
Bin01	NODE_13212_length_1168_cov_37.549472.1	OTU143	100	0.00172857	sponge tissue	10793.10533.ALG13.158	Suberitida	21	-25.638	37.743	SMP	shallow	sponge	id100
Bin01	NODE_13212_length_1168_cov_37.549472.1	OTU143	100	0.00171296	seawater	10793.SD11SED.1181917	Not applicable	5	2.2	41.38	SMP	shallow	environment	id100
Bin01	NODE_13212_length_1168_cov_37.549472.1	OTU143	100	0.00170058	sponge tissue	10793.IF5.Wctr.1181399	ClioNot applicableida	0.5	-80.0978	26.0522	SMP	shallow	sponge	id100
Bin01	NODE_13212_length_1168_cov_37.549472.1	OTU143	100	0.00169924	sponge tissue	10793.10533.CAR8	Poecilosclerida	2	-82.25	9.35833	SMP	shallow	sponge	id100
Bin01	NODE_13212_length_1168_cov_37.549472.1	OTU143	100	0.00165889	sponge tissue	10793.Webster.2.A2.96.1181303	Verongiida	8	144.656	13.4513	SMP	shallow	sponge	id100
Bin01	NODE_13212_length_1168_cov_37.549472.1	OTU143	100	0.00162771	sponge tissue	10793.IO5.Wctr.1182213	ClioNot applicableida	0.5	-80.4538	24.9407	SMP	shallow	sponge	id100
Bin01	NODE_13212_length_1168_cov_37.549472.1	OTU143	100	0.00162622	sponge tissue	10793.73.1181434	ClioNot applicableida	32.1	-82.1742	9.30683	SMP	shallow	sponge	id100
Bin01	NODE_13212_length_1168_cov_37.549472.1	OTU143	100	0.00162088	sponge tissue	10793.10533.147	Dictyoceratida	4	35.0744	33.0499	SMP	shallow	sponge	id100
Bin01	NODE_13212_length_1168_cov_37.549472.1	OTU143	100	0.00157671	sponge tissue	10793.10533.252	Poecilosclerida	8	38.51	22.19	SMP	shallow	sponge	id100
Bin01	NODE_13212_length_1168_cov_37.549472.1	OTU143	100	0.00157171	sponge tissue	10793.AW11.3.II.1181386	Dictyoceratida	5	2.81	41.68	SMP	shallow	sponge	id100
Bin01	NODE_13212_length_1168_cov_37.549472.1	OTU143	100	0.00155365	sponge tissue	10793.10533.394	Axinellida	8	39.2026	-6.16592	SMP	shallow	sponge	id100
Bin01	NODE_13212_length_1168_cov_37.549472.1	OTU143	100	0.00154002	sponge tissue	10793.10533.EMP.GR..9.C	Poecilosclerida	5	-157.788	21.4336	SMP	shallow	sponge	id100
Bin01	NODE_13212_length_1168_cov_37.549472.1	OTU143	100	0.00153837	sponge tissue	10793.10533.ALG12.SW3	Poecilosclerida	21	0.71	40.8	SMP	shallow	sponge	id100
Bin01	NODE_13212_length_1168_cov_37.549472.1	OTU143	100	0.00153626	sponge tissue	10793.10533.271	Verongiida	8	-73.3947	21.0463	SMP	shallow	sponge	id100
Bin01	NODE_13212_length_1168_cov_37.549472.1	OTU143	100	0.00153541	seawater	10793.10533.Ac1	Not applicable	8	-157.788	21.4336	SMP	shallow	environment	id100
Bin01	NODE_13212_length_1168_cov_37.549472.1	OTU143	100	0.00152515	sponge tissue	10793.10533.SI0446.XT	Haplosclerida	1	-82.2792	9.36	SMP	shallow	sponge	id100
Bin01	NODE_13212_length_1168_cov_37.549472.1	OTU143	100	0.00150423	sponge tissue	10793.ALG12.110.1182057	Verongiida	10	-82.278	9.36068	SMP	shallow	sponge	id100
Bin01	NODE_13212_length_1168_cov_37.549472.1	OTU143	100	0.00149714	sponge tissue	10793.TW10.8.II.1182342	Dictyoceratida	14	2.94	41.72	SMP	shallow	sponge	id100
Bin01	NODE_13212_length_1168_cov_37.549472.1	OTU143	100	0.00148948	marine sediment	10793.SS.27.1.1181343	Not applicable	15	-80.0894	26.1673	SMP	shallow	environment	id100
Bin01	NODE_13212_length_1168_cov_37.549472.1	OTU143	100	0.00146796	sponge tissue	10793.10533.S151.88	Agelasida	20.9	-63.4167	17.0333	SMP	shallow	sponge	id100
Bin01	NODE_13212_length_1168_cov_37.549472.1	OTU143	100	0.00146513	sponge tissue	10793.10533.S251.01.B	Haplosclerida	26.2	39.1344	-6.15225	SMP	shallow	sponge	id100
Bin01	NODE_13212_length_1168_cov_37.549472.1	OTU143	100	0.00146488	sponge tissue	10793.SH13SED.1181277	Dictyoceratida	5	2.2	41.38	SMP	shallow	sponge	id100
Bin01	NODE_13212_length_1168_cov_37.549472.1	OTU143	100	0.0014615	sponge tissue	10793.10533.MIIG0980	Poecilosclerida	0	-157.788	21.4336	SMP	shallow	sponge	id100
Bin01	NODE_13212_length_1168_cov_37.549472.1	OTU143	100	0.00146146	sponge tissue	10793.10533.S151.54	Not applicable	20.9	124.274	-15.7978	SMP	shallow	sponge	id100
Bin01	NODE_13212_length_1168_cov_37.549472.1	OTU143	100	0.00144089	sponge tissue	10793.10533.SH14.Black.2	Axinellida	10	3.2	42.05	SMP	shallow	sponge	id100
Bin01	NODE_13212_length_1168_cov_37.549472.1	OTU143	100	0.00143252	sponge tissue	10793.10533.SH55.Black.1	Baerida	10	-7.98928	36.9799	SMP	shallow	sponge	id100
Bin01	NODE_13212_length_1168_cov_37.549472.1	OTU143	100	0.00141674	sponge tissue	10793.10533.S151.69	Plakinidae	20.9	-63.4167	17.0333	SMP	shallow	sponge	id100
Bin01	NODE_13212_length_1168_cov_37.549472.1	OTU143	100	0.00141067	sponge tissue	10793.10533.Dfr.34.5a	Dictyoceratida	10	3.2	42.05	SMP	shallow	sponge	id100
Bin01	NODE_13212_length_1168_cov_37.549472.1	OTU143	100	0.00140538	seawater	10793.SH23SED.1181737	Not applicable	5	-87.4088	18.402	SMP	shallow	environment	id100
Bin01	NODE_13212_length_1168_cov_37.549472.1	OTU143	100	0.00140095	sponge tissue	10793.10533.SI06.19	Axinellida	10	-82.2944	9.30167	SMP	shallow	sponge	id100
Bin01	NODE_13212_length_1168_cov_37.549472.1	OTU143	100	0.00139332	sponge tissue	10793.10533.124	Axinellida	20	35.0744	33.0499	SMP	shallow	sponge	id100
Bin01	NODE_13212_length_1168_cov_37.549472.1	OTU143	100	0.00138739	sponge tissue	10793.10533.EMP.GR..10.B	Poecilosclerida	5	-157.788	21.4336	SMP	shallow	sponge	id100
Bin01	NODE_13212_length_1168_cov_37.549472.1	OTU143	100	0.00138337	sponge tissue	10793.10533.CAR2	Verongiida	2	-82.2783	9.37	SMP	shallow	sponge	id100
Bin01	NODE_13212_length_1168_cov_37.549472.1	OTU143	100	0.00137833	sponge tissue	10793.48.1182158	Not applicable	10	150.818	-9.82425	SMP	shallow	sponge	id100
Bin01	NODE_13212_length_1168_cov_37.549472.1	OTU143	100	0.00137777	sponge tissue	10793.10533.Pefi3	Dictyoceratida	10	39.2026	-6.16592	SMP	shallow	sponge	id100
Bin01	NODE_13212_length_1168_cov_37.549472.1	OTU143	100	0.00137411	sponge tissue	10793.10533.272	Verongiida	8	-73.3947	21.0463	SMP	shallow	sponge	id100
Bin01	NODE_13212_length_1168_cov_37.549472.1	OTU143	100	0.00135959	seawater	10793.10533.MPD.Axd.2a	Not applicable	25	-91.5678	27.4334	SMP	shallow	environment	id100
Bin01	NODE_13212_length_1168_cov_37.549472.1	OTU143	100	0.00134783	sponge tissue	10793.10533.CDT7B	Poecilosclerida	494	0.686	37.634	SMP	deep	sponge	id100
Bin01	NODE_13212_length_1168_cov_37.549472.1	OTU143	100	0.00134782	sponge tissue	10793.10533.118	Haplosclerida	20	35.0744	33.0499	SMP	shallow	sponge	id100
Bin01	NODE_13212_length_1168_cov_37.549472.1	OTU143	100	0.0013473	sponge tissue	10793.10533.Cca.3.4a	Dictyoceratida	10	3.2	42.05	SMP	shallow	sponge	id100
Bin01	NODE_13212_length_1168_cov_37.549472.1	OTU143	100	0.00133948	sponge tissue	10793.10533.Da1	Poecilosclerida	7	-157.788	21.4336	SMP	shallow	sponge	id100
Bin01	NODE_13212_length_1168_cov_37.549472.1	OTU143	100	0.00133583	sponge tissue	10793.10533.S253.15	Poecilosclerida	28	39.1344	-6.15225	SMP	shallow	sponge	id100
Bin01	NODE_13212_length_1168_cov_37.549472.1	OTU143	100	0.00132542	sponge tissue	10793.10533.ND1	Verongiida	200	144.652	13.4517	SMP	deep	sponge	id100
Bin01	NODE_13212_length_1168_cov_37.549472.1	OTU143	100	0.00132019	sponge tissue	10793.10533.CDT1A	Agelasida	545	0.686	37.634	SMP	deep	sponge	id100
Bin01	NODE_13212_length_1168_cov_37.549472.1	OTU143	100	0.00129983	sponge tissue	10793.BCH33SED.1181476	ClioNot applicableida	5	-8.33114	37.0693	SMP	shallow	sponge	id100
Bin01	NODE_13212_length_1168_cov_37.549472.1	OTU143	100	0.00129444	sponge tissue	10793.10533.PJS.45S3	Axinellida	3	3.322	42.319	SMP	shallow	sponge	id100
Bin01	NODE_13212_length_1168_cov_37.549472.1	OTU143	100	0.00127751	sponge tissue	10793.10533.GC354.SP15A1	Axinellida	529	3.2	42.05	SMP	deep	sponge	id100
Bin01	NODE_13212_length_1168_cov_37.549472.1	OTU143	100	0.00127623	sponge tissue	10793.SD22SED.1182349	Dictyoceratida	5	2.2	41.38	SMP	shallow	sponge	id100
Bin01	NODE_13212_length_1168_cov_37.549472.1	OTU143	100	0.00127381	sponge tissue	10793.10533.PJS.60S3	Axinellida	3	147.638	-18.8226	SMP	shallow	sponge	id100
Bin01	NODE_13212_length_1168_cov_37.549472.1	OTU143	100	0.00127043	sponge tissue	10793.702.1181790	Dictyoceratida	10	-87.4088	18.402	SMP	shallow	sponge	id100
Bin01	NODE_13212_length_1168_cov_37.549472.1	OTU143	100	0.00126948	sponge tissue	10793.56.1182058	Axinellida	10	-16.9117	28.335	SMP	shallow	sponge	id100
Bin01	NODE_13212_length_1168_cov_37.549472.1	OTU143	100	0.00126808	seawater	10793.SH22SED.1181426	Not applicable	5	-87.4088	18.402	SMP	shallow	environment	id100
Bin01	NODE_13212_length_1168_cov_37.549472.1	OTU143	100	0.00126122	sponge tissue	10793.10533.AZO13.SD6	Dictyoceratida	0	-88.1042	16.8306	SMP	shallow	sponge	id100
Bin01	NODE_13212_length_1168_cov_37.549472.1	OTU143	100	0.00124559	sponge tissue	10793.10533.Scu.19.4a	Plakinidae	10	3.2	42.05	SMP	shallow	sponge	id100
Bin01	NODE_13212_length_1168_cov_37.549472.1	OTU143	100	0.00124215	sponge tissue	10793.Webster.2.A4.98.1181187	Verongiida	8	144.656	13.4513	SMP	shallow	sponge	id100
Bin01	NODE_13212_length_1168_cov_37.549472.1	OTU143	100	0.00123571	sponge tissue	10793.BR7C.Jul.1182404	Poecilosclerida	26.8	-8.33114	37.0693	SMP	shallow	sponge	id100
Bin01	NODE_13212_length_1168_cov_37.549472.1	OTU143	100	0.00122955	sponge tissue	10793.10533.Aac.1.1a	Poecilosclerida	10	3.2	42.05	SMP	shallow	sponge	id100
Bin01	NODE_13212_length_1168_cov_37.549472.1	OTU143	100	0.00122797	sponge tissue	10793.10533.Rac.23.2a	Tetractinellida	10	5.815	60.0608	SMP	shallow	sponge	id100
Bin01	NODE_13212_length_1168_cov_37.549472.1	OTU143	100	0.00122544	sponge tissue	10793.10533.283	Haplosclerida	8	-73.3947	21.0463	SMP	shallow	sponge	id100
Bin01	NODE_13212_length_1168_cov_37.549472.1	OTU143	100	0.00121315	sponge tissue	10793.TW10.8.III.1182435	Dictyoceratida	14	2.94	41.72	SMP	shallow	sponge	id100
Bin01	NODE_13212_length_1168_cov_37.549472.1	OTU143	100	0.00120916	sponge tissue	10793.P12x51.1181947	Dictyoceratida	1	2.2	41.38	SMP	shallow	sponge	id100
Bin01	NODE_13212_length_1168_cov_37.549472.1	OTU143	100	0.00120711	sponge tissue	10793.10533.Paj.UK.2a	ClioNot applicableida	10	3.2	42.05	SMP	shallow	sponge	id100
Bin01	NODE_13212_length_1168_cov_37.549472.1	OTU143	100	0.00120571	sponge tissue	10793.10533.285	Haplosclerida	8	-73.3947	21.0463	SMP	shallow	sponge	id100
Bin01	NODE_13212_length_1168_cov_37.549472.1	OTU143	100	0.00119647	seawater	10793.CL415.1181608	Not applicable	14.6	2.81	41.68	SMP	shallow	environment	id100
Bin01	NODE_13212_length_1168_cov_37.549472.1	OTU143	100	0.00119309	sponge tissue	10793.10533.282	Haplosclerida	8	-73.3947	21.0463	SMP	shallow	sponge	id100
Bin01	NODE_13212_length_1168_cov_37.549472.1	OTU143	100	0.00118741	sponge tissue	10793.10533.VK906.SP9B	Poecilosclerida	404	174.832	-41.3329	SMP	deep	sponge	id100
Bin01	NODE_13212_length_1168_cov_37.549472.1	OTU143	100	0.00117817	sponge tissue	10793.TW10.10.III.1181697	Dictyoceratida	14	2.94	41.72	SMP	shallow	sponge	id100
Bin01	NODE_13212_length_1168_cov_37.549472.1	OTU143	100	0.0011751	sponge tissue	10793.10533.PP1	Poecilosclerida	6	24.9882	35.4155	SMP	shallow	sponge	id100
Bin01	NODE_13212_length_1168_cov_37.549472.1	OTU143	100	0.00115908	sponge tissue	10793.10533.Dav.13.5a	Chondrillida	10	3.2	42.05	SMP	shallow	sponge	id100
Bin01	NODE_13212_length_1168_cov_37.549472.1	OTU143	100	0.0011543	sponge tissue	10793.10533.ALG13.156	Suberitida	21	-25.638	37.743	SMP	shallow	sponge	id100
Bin01	NODE_13212_length_1168_cov_37.549472.1	OTU143	100	0.00115425	sponge tissue	10793.10533.Mo.HDSW.Herzliya.1	Poecilosclerida	115	-157.788	21.4336	SMP	shallow	sponge	id100
Bin01	NODE_13212_length_1168_cov_37.549472.1	OTU143	100	0.00113867	sponge tissue	10793.44.1182165	Not applicable	10	150.818	-9.82425	SMP	shallow	sponge	id100
Bin01	NODE_13212_length_1168_cov_37.549472.1	OTU143	100	0.00113698	sponge tissue	10793.10533.MVS.Crc.2a	ClioNot applicableida	10	3.2	42.05	SMP	shallow	sponge	id100
Bin01	NODE_13212_length_1168_cov_37.549472.1	OTU143	100	0.00110934	swab	10793.10533.STY11	Not applicable	10	144.652	13.4517	SMP	shallow	environment	id100
Bin01	NODE_13212_length_1168_cov_37.549472.1	OTU143	100	0.0010889	sponge tissue	10793.10533.ALG12.SW2	Chondrillida	21	0.71	40.8	SMP	shallow	sponge	id100
Bin01	NODE_13212_length_1168_cov_37.549472.1	OTU143	100	0.00108783	sponge tissue	10793.10533.CVS.Dya.3a	Clathrinida	10	3.2	42.05	SMP	shallow	sponge	id100
Bin01	NODE_13212_length_1168_cov_37.549472.1	OTU143	100	0.00108011	marine sediment	10793.10533.Axda.UK.1a	Not applicable	10	-25.574	37.7411	SMP	shallow	environment	id100
Bin01	NODE_13212_length_1168_cov_37.549472.1	OTU143	100	0.00107796	seawater	10793.10533.MPD.Axd.1a	Not applicable	25	-91.5678	27.4334	SMP	shallow	environment	id100
Bin01	NODE_13212_length_1168_cov_37.549472.1	OTU143	100	0.00107027	sponge tissue	10793.ALG12.114.1181550	Haplosclerida	10	-66.9981	17.8883	SMP	shallow	sponge	id100
Bin01	NODE_13212_length_1168_cov_37.549472.1	OTU143	100	0.00107026	sponge tissue	10793.10533.Rac.23.3a	Tetractinellida	10	5.815	60.0608	SMP	shallow	sponge	id100
Bin01	NODE_13212_length_1168_cov_37.549472.1	OTU143	100	0.00105251	sponge tissue	10793.10533.288	Axinellida	8	-73.6706	21.104	SMP	shallow	sponge	id100
Bin01	NODE_13212_length_1168_cov_37.549472.1	OTU143	100	0.00103908	sponge tissue	10793.10533.CDT4B	Chondrillida	450	0.686	37.634	SMP	deep	sponge	id100
Bin01	NODE_13212_length_1168_cov_37.549472.1	OTU143	100	0.00103413	sponge tissue	10793.TO10.10.22.1182152	Haplosclerida	13.6	-80.4606	24.9571	SMP	shallow	sponge	id100
Bin01	NODE_13212_length_1168_cov_37.549472.1	OTU143	100	0.00103212	sponge tissue	10793.10533.284	Haplosclerida	8	-73.3947	21.0463	SMP	shallow	sponge	id100
Bin01	NODE_13212_length_1168_cov_37.549472.1	OTU143	100	0.00102087	sponge tissue	10793.10533.CAR26	Axinellida	2	-83.1733	9.24139	SMP	shallow	sponge	id100
Bin01	NODE_13212_length_1168_cov_37.549472.1	OTU143	100	0.00101072	sponge tissue	10793.20.X.00.1.015.1182083	Not applicable	146.3	150.818	-9.82425	SMP	shallow	sponge	id100
Bin01	NODE_13212_length_1168_cov_37.549472.1	OTU143	100	0.000985504	sponge tissue	10793.SD23SED.1181898	Dictyoceratida	5	2.2	41.38	SMP	shallow	sponge	id100
Bin01	NODE_13212_length_1168_cov_37.549472.1	OTU143	100	0.000965058	sponge tissue	10793.AW10.4.I.1181462	Haplosclerida	5	-66.9981	17.8883	SMP	shallow	sponge	id100
Bin01	NODE_13212_length_1168_cov_37.549472.1	OTU143	100	0.000964153	sponge tissue	10793.113.1182364	Not applicable	32.1	150.818	-9.82425	SMP	shallow	sponge	id100
Bin01	NODE_13212_length_1168_cov_37.549472.1	OTU143	100	0.000962937	sponge tissue	10793.10533.S151.19	Not applicable	20.9	124.274	-15.851	SMP	shallow	sponge	id100
Bin01	NODE_13212_length_1168_cov_37.549472.1	OTU143	100	0.000951769	sponge tissue	10793.ALG12.112.1181183	Verongiida	10	-82.278	9.36068	SMP	shallow	sponge	id100
Bin01	NODE_13212_length_1168_cov_37.549472.1	OTU143	100	0.000948573	sponge tissue	10793.10533.PJS.189.PS718	Bubarida	103	-68.9697	12.121	SMP	shallow	sponge	id100
Bin01	NODE_13212_length_1168_cov_37.549472.1	OTU143	100	0.000946857	sponge tissue	10793.10533.SH67.Yellow.1	Dictyoceratida	10	-7.98928	36.9799	SMP	shallow	sponge	id100
Bin01	NODE_13212_length_1168_cov_37.549472.1	OTU143	100	0.00094613	sponge tissue	10793.10533.PJS.173.PS714	Dictyoceratida	97	3.2	42.05	SMP	shallow	sponge	id100
Bin01	NODE_13212_length_1168_cov_37.549472.1	OTU143	100	0.000937775	sponge tissue	10793.10533.S151.53	Not applicable	20.9	124.274	-15.7978	SMP	shallow	sponge	id100
Bin01	NODE_13212_length_1168_cov_37.549472.1	OTU143	100	0.000923491	sponge tissue	10793.10533.CLI31	Chondrillida	10	-82.25	9.35694	SMP	shallow	sponge	id100
Bin01	NODE_13212_length_1168_cov_37.549472.1	OTU143	100	0.000922814	sponge tissue	10793.10533.129	Poecilosclerida	20	35.0744	33.0499	SMP	shallow	sponge	id100
Bin01	NODE_13212_length_1168_cov_37.549472.1	OTU143	100	0.00092147	sponge tissue	10793.SH33SED.1181972	Haplosclerida	5	-80.0951	25.842	SMP	shallow	sponge	id100
Bin01	NODE_13212_length_1168_cov_37.549472.1	OTU143	100	0.000918559	sponge tissue	10793.10533.286	Tetractinellida	8	-73.3947	21.0463	SMP	shallow	sponge	id100
Bin01	NODE_13212_length_1168_cov_37.549472.1	OTU143	100	0.00091776	seawater	10793.10533.AD3	Not applicable	8	-157.788	21.4336	SMP	shallow	environment	id100
Bin01	NODE_13212_length_1168_cov_37.549472.1	OTU143	100	0.000917061	sponge tissue	10793.59.1181041	Dictyoceratida	10	-87.4088	18.402	SMP	shallow	sponge	id100
Bin01	NODE_13212_length_1168_cov_37.549472.1	OTU143	100	0.000910694	sponge tissue	10793.10533.Hec.UK.1a	Clathrinida	10	3.2	42.05	SMP	shallow	sponge	id100
Bin01	NODE_13212_length_1168_cov_37.549472.1	OTU143	100	0.000907539	sponge tissue	10793.10533.CLI17	Haplosclerida	10	-82.1861	9.33917	SMP	shallow	sponge	id100
Bin01	NODE_13212_length_1168_cov_37.549472.1	OTU143	100	0.000907506	sponge tissue	10793.10533.289	Axinellida	8	-73.6706	21.104	SMP	shallow	sponge	id100
Bin01	NODE_13212_length_1168_cov_37.549472.1	OTU143	100	0.000906134	sponge tissue	10793.10533.Mo.HDSW.Herzliya.3	Poecilosclerida	115	-157.788	21.4336	SMP	shallow	sponge	id100
Bin01	NODE_13212_length_1168_cov_37.549472.1	OTU143	100	0.000892881	seawater	10793.10533.BDR050	Not applicable	246	-157.788	21.4336	SMP	deep	environment	id100
Bin01	NODE_13212_length_1168_cov_37.549472.1	OTU143	100	0.000892439	sponge tissue	10793.10533.PJS.156.PS799	Chondrillida	112	3.2	42.05	SMP	shallow	sponge	id100
Bin01	NODE_13212_length_1168_cov_37.549472.1	OTU143	100	0.000889196	sponge tissue	10793.10533.287	Axinellida	8	-73.6706	21.104	SMP	shallow	sponge	id100
Bin01	NODE_13212_length_1168_cov_37.549472.1	OTU143	100	0.000888427	sponge tissue	10793.10533.Mo.HDSW.Herzliya.2	Poecilosclerida	115	-157.788	21.4336	SMP	shallow	sponge	id100
Bin01	NODE_13212_length_1168_cov_37.549472.1	OTU143	100	0.00088152	sponge tissue	10793.10533.PJS.177.PS769	Dictyoceratida	85	-68.9697	12.121	SMP	shallow	sponge	id100
Bin01	NODE_13212_length_1168_cov_37.549472.1	OTU143	100	0.000874462	sponge tissue	10793.10533.Hme.28.2a	Tetractinellida	10	5.815	60.0608	SMP	shallow	sponge	id100
Bin01	NODE_13212_length_1168_cov_37.549472.1	OTU143	100	0.000874306	sponge tissue	10793.10533.STY21	Dictyoceratida	10	144.652	13.4517	SMP	shallow	sponge	id100
Bin01	NODE_13212_length_1168_cov_37.549472.1	OTU143	100	0.0008719	sponge tissue	10793.10533.MVS.Dya.2a	ClioNot applicableida	10	3.2	42.05	SMP	shallow	sponge	id100
Bin01	NODE_13212_length_1168_cov_37.549472.1	OTU143	100	0.000870638	sponge tissue	10793.10533.S151.20	Not applicable	20.9	124.274	-15.851	SMP	shallow	sponge	id100
Bin01	NODE_13212_length_1168_cov_37.549472.1	OTU143	100	0.000869983	sponge tissue	10793.ALG12.111.1181430	Verongiida	10	-82.278	9.36068	SMP	shallow	sponge	id100
Bin01	NODE_13212_length_1168_cov_37.549472.1	OTU143	100	0.00086603	seawater	10793.10533.Ac2	Not applicable	8	-157.788	21.4336	SMP	shallow	environment	id100
Bin01	NODE_13212_length_1168_cov_37.549472.1	OTU143	100	0.000865233	sponge tissue	10793.10533.P12X.143.XT	Not applicable	5	124.274	-16.0858	SMP	shallow	sponge	id100
Bin01	NODE_13212_length_1168_cov_37.549472.1	OTU143	100	0.000855088	sponge tissue	10793.SS.7.1.1181514	Poecilosclerida	11	-82.25	9.33333	SMP	shallow	sponge	id100
Bin01	NODE_13212_length_1168_cov_37.549472.1	OTU143	100	0.000849302	sponge tissue	10793.10533.PJS.88S1	Axinellida	3	147.638	-18.8226	SMP	shallow	sponge	id100
Bin01	NODE_13212_length_1168_cov_37.549472.1	OTU143	100	0.000848695	sponge tissue	10793.IO5.2.1181966	ClioNot applicableida	0.5	-82.3032	9.3777	SMP	shallow	sponge	id100
Bin01	NODE_13212_length_1168_cov_37.549472.1	OTU143	100	0.000838186	sponge tissue	10793.10533.CPS.Axd.3a	Dictyoceratida	10	146.515	-18.68	SMP	shallow	sponge	id100
Bin01	NODE_13212_length_1168_cov_37.549472.1	OTU143	100	0.000834707	sponge tissue	10793.10533.PPD.Dya.3a	Chondrillida	25	24.9854	35.4173	SMP	shallow	sponge	id100
Bin01	NODE_13212_length_1168_cov_37.549472.1	OTU143	100	0.000832639	sponge tissue	10793.10533.241	Not applicable	8	174.832	-41.3329	SMP	shallow	sponge	id100
Bin01	NODE_13212_length_1168_cov_37.549472.1	OTU143	100	0.000830163	sponge tissue	10793.5.11.7D.1181171	Plakinidae	18.59	-66.9981	17.8883	SMP	shallow	sponge	id100
Bin01	NODE_13212_length_1168_cov_37.549472.1	OTU143	100	0.000826652	seawater	10793.10533.SH2.GS.2	Not applicable	10	-8.33114	37.0693	SMP	shallow	environment	id100
Bin01	NODE_13212_length_1168_cov_37.549472.1	OTU143	100	0.00081659	sponge tissue	10793.10533.PJS.139.T8	Poecilosclerida	3	3.2	42.05	SMP	shallow	sponge	id100
Bin01	NODE_13212_length_1168_cov_37.549472.1	OTU143	100	0.000812744	sponge tissue	10793.SWBH.3.1181292	Haplosclerida	1	144.645	13.4554	SMP	shallow	sponge	id100
Bin01	NODE_13212_length_1168_cov_37.549472.1	OTU143	100	0.000802534	seawater	10793.109.1181327	Not applicable	16.7	3.2	42.05	SMP	shallow	environment	id100
Bin01	NODE_13212_length_1168_cov_37.549472.1	OTU143	100	0.000789678	sponge tissue	10793.10533.S153.03	Haplosclerida	23.9	39.1697	-6.11871	SMP	shallow	sponge	id100
Bin01	NODE_13212_length_1168_cov_37.549472.1	OTU143	100	0.000786208	sponge tissue	10793.10533.227	Poecilosclerida	8	174.832	-41.3329	SMP	shallow	sponge	id100
Bin01	NODE_13212_length_1168_cov_37.549472.1	OTU143	100	0.000781064	sponge tissue	10793.10533.S253.30	Haplosclerida	28	39.1344	-6.15225	SMP	shallow	sponge	id100
Bin01	NODE_13212_length_1168_cov_37.549472.1	OTU143	100	0.000771928	sponge tissue	10793.Webster.3.E8.244.1181761	Dictyoceratida	1.5	147.644	-18.8448	SMP	shallow	sponge	id100
Bin01	NODE_13212_length_1168_cov_37.549472.1	OTU143	100	0.000765573	sponge tissue	10793.10533.GC234.SP4B	Haplosclerida	506	9.2117	44.3101	SMP	deep	sponge	id100
Bin01	NODE_13212_length_1168_cov_37.549472.1	OTU143	100	0.000762379	sponge tissue	10793.10533.SI06.218.XT	Haplosclerida	10	-82.1806	9.31444	SMP	shallow	sponge	id100
Bin01	NODE_13212_length_1168_cov_37.549472.1	OTU143	100	0.000761167	sponge tissue	10793.10533.ALG13.132	Haplosclerida	18	-25.638	37.743	SMP	shallow	sponge	id100
Bin01	NODE_13212_length_1168_cov_37.549472.1	OTU143	100	0.000759263	sponge tissue	10793.AW10.10.II.1181451	Plakinidae	5	-66.9981	17.8883	SMP	shallow	sponge	id100
Bin01	NODE_13212_length_1168_cov_37.549472.1	OTU143	100	0.000759039	sponge tissue	10793.112.1181089	Not applicable	16.7	150.818	-9.82425	SMP	shallow	sponge	id100
Bin01	NODE_13212_length_1168_cov_37.549472.1	OTU143	100	0.000756675	sponge tissue	10793.10533.PJS.95S2	Dictyoceratida	3	3.1006	42.0652	SMP	shallow	sponge	id100
Bin01	NODE_13212_length_1168_cov_37.549472.1	OTU143	100	0.000756671	sponge tissue	10793.10533.312	Tetractinellida	8	150.818	-9.82425	SMP	shallow	sponge	id100
Bin01	NODE_13212_length_1168_cov_37.549472.1	OTU143	100	0.000756545	sponge tissue	10793.10533.233	Not applicable	8	174.832	-41.3329	SMP	shallow	sponge	id100
Bin01	NODE_13212_length_1168_cov_37.549472.1	OTU143	100	0.000756211	sponge tissue	10793.10533.408	Haplosclerida	8	-74.3318	22.1296	SMP	shallow	sponge	id100
Bin01	NODE_13212_length_1168_cov_37.549472.1	OTU143	100	0.000755549	sponge tissue	10793.10533.S151.23	Not applicable	20.9	124.274	-15.851	SMP	shallow	sponge	id100
Bin01	NODE_13212_length_1168_cov_37.549472.1	OTU143	100	0.000752148	sponge tissue	10793.10533.Hec.UK.3a	Poecilosclerida	10	3.2	42.05	SMP	shallow	sponge	id100
Bin01	NODE_13212_length_1168_cov_37.549472.1	OTU143	100	0.000751198	sponge tissue	10793.10533.Da3	Poecilosclerida	7	-157.788	21.4336	SMP	shallow	sponge	id100
Bin01	NODE_13212_length_1168_cov_37.549472.1	OTU143	100	0.000743941	sponge tissue	10793.10533.NW1	Suberitida	200	144.638	13.3558	SMP	deep	sponge	id100
Bin01	NODE_13212_length_1168_cov_37.549472.1	OTU143	100	0.000742136	sponge tissue	10793.10533.Cce.27.2a	Dictyoceratida	10	3.2	42.05	SMP	shallow	sponge	id100
Bin01	NODE_13212_length_1168_cov_37.549472.1	OTU143	100	0.000737463	sponge tissue	10793.10533.NW42	Not applicable	200	144.757	13.4833	SMP	deep	sponge	id100
Bin01	NODE_13212_length_1168_cov_37.549472.1	OTU143	100	0.000728076	sponge tissue	10793.10533.221	Clathrinida	8	174.832	-41.3329	SMP	shallow	sponge	id100
Bin01	NODE_13212_length_1168_cov_37.549472.1	OTU143	100	0.000723803	sponge tissue	10793.TV10.6.12.1181765	Poecilosclerida	11.9	11.3275	58.9617	SMP	shallow	sponge	id100
Bin01	NODE_13212_length_1168_cov_37.549472.1	OTU143	100	0.000720952	seawater	10793.10533.23	Not applicable	8	-157.788	21.4336	SMP	shallow	environment	id100
Bin01	NODE_13212_length_1168_cov_37.549472.1	OTU143	100	0.000718993	sponge tissue	10793.5.11.4D.1182333	Dictyoceratida	18.59	-87.4088	18.402	SMP	shallow	sponge	id100
Bin01	NODE_13212_length_1168_cov_37.549472.1	OTU143	100	0.000715571	seawater	10793.10533.MO25765.Herzliya	Not applicable	115	34.9167	29.5	SMP	shallow	environment	id100
Bin01	NODE_13212_length_1168_cov_37.549472.1	OTU143	100	0.000709325	sponge tissue	10793.10533.S251.13	Haplosclerida	26.2	39.1344	-6.15225	SMP	shallow	sponge	id100
Bin01	NODE_13212_length_1168_cov_37.549472.1	OTU143	100	0.000707813	sponge tissue	10793.10533.Dfr.34.2a	Poecilosclerida	10	3.2	42.05	SMP	shallow	sponge	id100
Bin01	NODE_13212_length_1168_cov_37.549472.1	OTU143	100	0.000699501	sponge tissue	10793.10533.PVS.Dya.1a	Not applicable	10	-91.8272	27.5974	SMP	shallow	sponge	id100
Bin01	NODE_13212_length_1168_cov_37.549472.1	OTU143	100	0.000694561	sponge tissue	10793.10533.ALG13.124	Axinellida	18	-5.274	51.732	SMP	shallow	sponge	id100
Bin01	NODE_13212_length_1168_cov_37.549472.1	OTU143	100	0.000685836	sponge tissue	10793.Webster.3.F9.257.1181296	Dictyoceratida	1.5	147.644	-18.8448	SMP	shallow	sponge	id100
Bin01	NODE_13212_length_1168_cov_37.549472.1	OTU143	100	0.000684789	sponge tissue	10793.BR10C.Nov.1181260	Poecilosclerida	34.5	-8.33114	37.0693	SMP	shallow	sponge	id100
Bin01	NODE_13212_length_1168_cov_37.549472.1	OTU143	100	0.000682111	marine sediment	10793.CL52.1181257	Not applicable	6.1	-80.0971	26.1494	SMP	shallow	environment	id100
Bin01	NODE_13212_length_1168_cov_37.549472.1	OTU143	100	0.000680776	sponge tissue	10793.10533.S151.31	Not applicable	20.9	124.274	-15.851	SMP	shallow	sponge	id100
Bin01	NODE_13212_length_1168_cov_37.549472.1	OTU143	100	0.000680401	marine sediment	10793.10533.242	Not applicable	8	174.832	-41.3329	SMP	shallow	environment	id100
Bin01	NODE_13212_length_1168_cov_37.549472.1	OTU143	100	0.000672805	sponge tissue	10793.10533.246	Tethyida	8	-5.274	51.732	SMP	shallow	sponge	id100
Bin01	NODE_13212_length_1168_cov_37.549472.1	OTU143	100	0.000671051	sponge tissue	10793.10533.BS1	Haplosclerida	0.5	-82.2627	9.35444	SMP	shallow	sponge	id100
Bin01	NODE_13212_length_1168_cov_37.549472.1	OTU143	100	0.000670144	sponge tissue	10793.Webster.5.A11.387.1181346	Dictyoceratida	19	146.512	-18.6854	SMP	shallow	sponge	id100
Bin01	NODE_13212_length_1168_cov_37.549472.1	OTU143	100	0.000664712	sponge tissue	10793.10533.225	Clathrinida	8	174.832	-41.3329	SMP	shallow	sponge	id100
Bin01	NODE_13212_length_1168_cov_37.549472.1	OTU143	100	0.000662266	sponge tissue	10793.10533.EMP.GR..7.A	Poecilosclerida	12	-157.788	21.4336	SMP	shallow	sponge	id100
Bin01	NODE_13212_length_1168_cov_37.549472.1	OTU143	100	0.000660502	sponge tissue	10793.TW11.4.II.1181268	Dictyoceratida	14	2.94	41.72	SMP	shallow	sponge	id100
Bin01	NODE_13212_length_1168_cov_37.549472.1	OTU143	100	0.000660157	sponge tissue	10793.10533.Paj.UK.3a	ClioNot applicableida	10	3.2	42.05	SMP	shallow	sponge	id100
Bin01	NODE_13212_length_1168_cov_37.549472.1	OTU143	100	0.000650937	sponge tissue	10793.10533.S151.39	Not applicable	20.9	124.274	-15.7978	SMP	shallow	sponge	id100
Bin01	NODE_13212_length_1168_cov_37.549472.1	OTU143	100	0.000650409	sponge tissue	10793.10533.Da2	Poecilosclerida	7	-157.788	21.4336	SMP	shallow	sponge	id100
Bin01	NODE_13212_length_1168_cov_37.549472.1	OTU143	100	0.000648886	sponge tissue	10793.10533.Sm2	Dictyoceratida	8	-7.98928	36.9799	SMP	shallow	sponge	id100
Bin01	NODE_13212_length_1168_cov_37.549472.1	OTU143	100	0.000646541	sponge tissue	10793.BR10B.Nov.1181619	ClioNot applicableida	18.3	-8.34258	37.088	SMP	shallow	sponge	id100
Bin01	NODE_13212_length_1168_cov_37.549472.1	OTU143	100	0.000641131	sponge tissue	10793.10533.PJS.89S2	Axinellida	3	147.638	-18.8226	SMP	shallow	sponge	id100
Bin01	NODE_13212_length_1168_cov_37.549472.1	OTU143	100	0.000637658	sponge tissue	10793.10533.1c	Tetractinellida	0	34.9167	29.5	SMP	shallow	sponge	id100
Bin01	NODE_13212_length_1168_cov_37.549472.1	OTU143	100	0.000637333	sponge tissue	10793.N50.3.1.11.BC.1181142	Axinellida	12.19	38.5126	20.2802	SMP	shallow	sponge	id100
Bin01	NODE_13212_length_1168_cov_37.549472.1	OTU143	100	0.000636525	sponge tissue	10793.10533.ALG13.135	Poecilosclerida	18	-25.638	37.743	SMP	shallow	sponge	id100
Bin01	NODE_13212_length_1168_cov_37.549472.1	OTU143	100	0.00063411	sponge tissue	10793.10533.UH58	Chondrillida	18	0.71	40.8	SMP	shallow	sponge	id100
Bin01	NODE_13212_length_1168_cov_37.549472.1	OTU143	100	0.000632772	sponge tissue	10793.10533.NW43	Not applicable	200	144.757	13.4833	SMP	deep	sponge	id100
Bin01	NODE_13212_length_1168_cov_37.549472.1	OTU143	100	0.000632267	sponge tissue	10793.TW10.4.III.1182315	Dictyoceratida	14	2.94	41.72	SMP	shallow	sponge	id100
Bin01	NODE_13212_length_1168_cov_37.549472.1	OTU143	100	0.000630537	sponge tissue	10793.10533.AA2	Poecilosclerida	8	34.9167	29.5	SMP	shallow	sponge	id100
Bin01	NODE_13212_length_1168_cov_37.549472.1	OTU143	100	0.000629492	sponge tissue	10793.81.1181699	Haplosclerida	32.1	-80.0336	26.5099	SMP	shallow	sponge	id100
Bin01	NODE_13212_length_1168_cov_37.549472.1	OTU143	100	0.000615088	sponge tissue	10793.10533.CLI19	Axinellida	10	-83.1733	9.24139	SMP	shallow	sponge	id100
Bin01	NODE_13212_length_1168_cov_37.549472.1	OTU143	100	0.000609235	sponge tissue	10793.10533.SH54.WE.3	ClioNot applicableida	10	-8.30406	37.0583	SMP	shallow	sponge	id100
Bin01	NODE_13212_length_1168_cov_37.549472.1	OTU143	100	0.00060917	seawater	10793.PO10.5.18.1181613	Not applicable	8.1	2.2	41.38	SMP	shallow	environment	id100
Bin01	NODE_13212_length_1168_cov_37.549472.1	OTU143	100	0.000604542	sponge tissue	10793.10533.SH57.Black.3	Baerida	10	-7.98928	36.9799	SMP	shallow	sponge	id100
Bin01	NODE_13212_length_1168_cov_37.549472.1	OTU143	100	0.000601815	sponge tissue	10793.10533.279	Poecilosclerida	8	-73.3947	21.0463	SMP	shallow	sponge	id100
Bin01	NODE_13212_length_1168_cov_37.549472.1	OTU143	100	0.000598922	seawater	10793.SH31SED.1181116	Not applicable	5	-67.0532	17.9552	SMP	shallow	environment	id100
Bin01	NODE_13212_length_1168_cov_37.549472.1	OTU143	100	0.00059752	sponge tissue	10793.10533.PJS.178.PS753	Dictyoceratida	110	-68.9697	12.121	SMP	shallow	sponge	id100
Bin01	NODE_13212_length_1168_cov_37.549472.1	OTU143	100	0.000597216	sponge tissue	10793.BR10A.Nov.1181298	ClioNot applicableida	3	-8.34258	37.088	SMP	shallow	sponge	id100
Bin01	NODE_13212_length_1168_cov_37.549472.1	OTU143	100	0.000592247	seawater	10793.10533.BDR032	Not applicable	173	-157.788	21.4336	SMP	shallow	environment	id100
Bin01	NODE_13212_length_1168_cov_37.549472.1	OTU143	100	0.000589985	seawater	10793.10533.BDR001	Not applicable	134	-157.788	21.4336	SMP	shallow	environment	id100
Bin01	NODE_13212_length_1168_cov_37.549472.1	OTU143	100	0.000588377	sponge tissue	10793.10533.S151.13	Not applicable	20.9	124.274	-15.795	SMP	shallow	sponge	id100
Bin01	NODE_13212_length_1168_cov_37.549472.1	OTU143	100	0.000584917	sponge tissue	10793.AW11.4.III.1182415	Dictyoceratida	5	2.81	41.68	SMP	shallow	sponge	id100
Bin01	NODE_13212_length_1168_cov_37.549472.1	OTU143	100	0.0005835	sponge tissue	10793.10533.277	Poecilosclerida	8	-73.3947	21.0463	SMP	shallow	sponge	id100
Bin01	NODE_13212_length_1168_cov_37.549472.1	OTU143	100	0.000578512	sponge tissue	10793.10533.153	Dictyoceratida	4	35.0744	33.0499	SMP	shallow	sponge	id100
Bin01	NODE_13212_length_1168_cov_37.549472.1	OTU143	100	0.000577335	sponge tissue	10793.10533.Sm3	Dictyoceratida	8	-7.98928	36.9799	SMP	shallow	sponge	id100
Bin01	NODE_13212_length_1168_cov_37.549472.1	OTU143	100	0.000576444	sponge tissue	10793.10533.EMP.GR..9.B	Poecilosclerida	5	-157.788	21.4336	SMP	shallow	sponge	id100
Bin01	NODE_13212_length_1168_cov_37.549472.1	OTU143	100	0.000575191	sponge tissue	10793.10533.S151.86	Haplosclerida	20.9	-63.4167	17.0333	SMP	shallow	sponge	id100
Bin01	NODE_13212_length_1168_cov_37.549472.1	OTU143	100	0.000573953	sponge tissue	10793.10533.ALG13.152	Poecilosclerida	21	-25.638	37.743	SMP	shallow	sponge	id100
Bin01	NODE_13212_length_1168_cov_37.549472.1	OTU143	100	0.000569458	sponge tissue	10793.10533.EMP.GR..7.B	Poecilosclerida	12	-157.788	21.4336	SMP	shallow	sponge	id100
Bin01	NODE_13212_length_1168_cov_37.549472.1	OTU143	100	0.000569353	sponge tissue	10793.10533.BS3	Axinellida	0.5	-82.2181	9.35333	SMP	shallow	sponge	id100
Bin01	NODE_13212_length_1168_cov_37.549472.1	OTU143	100	0.000569326	sponge tissue	10793.10533.219	Clathrinida	8	174.832	-41.3329	SMP	shallow	sponge	id100
Bin01	NODE_13212_length_1168_cov_37.549472.1	OTU143	100	0.000567964	sponge tissue	10793.SS.1.1.1181731	Poecilosclerida	4	-82.261	9.35317	SMP	shallow	sponge	id100
Bin01	NODE_13212_length_1168_cov_37.549472.1	OTU143	100	0.00056399	sponge tissue	10793.10533.223	Clathrinida	8	174.832	-41.3329	SMP	shallow	sponge	id100
Bin01	NODE_13212_length_1168_cov_37.549472.1	OTU143	100	0.000563838	seawater	10793.10533.27	Not applicable	8	-157.788	21.4336	SMP	shallow	environment	id100
Bin01	NODE_13212_length_1168_cov_37.549472.1	OTU143	100	0.000560727	sponge tissue	10793.2.1181255	Not applicable	12.1	150.818	-9.82425	SMP	shallow	sponge	id100
Bin01	NODE_13212_length_1168_cov_37.549472.1	OTU143	100	0.00054941	sponge tissue	10793.10533.PJS.90S3	Axinellida	3	147.638	-18.8226	SMP	shallow	sponge	id100
Bin01	NODE_13212_length_1168_cov_37.549472.1	OTU143	100	0.000549323	sponge tissue	10793.10533.S252.4	Haplosclerida	27.4	39.1697	-6.11871	SMP	shallow	sponge	id100
Bin01	NODE_13212_length_1168_cov_37.549472.1	OTU143	100	0.000545736	sponge tissue	10793.10533.Rac.23.1a	Tetractinellida	10	5.815	60.0608	SMP	shallow	sponge	id100
Bin01	NODE_13212_length_1168_cov_37.549472.1	OTU143	100	0.000544344	sponge tissue	10793.10533.SI06.20.XT	Haplosclerida	10	-82.2944	9.30167	SMP	shallow	sponge	id100
Bin01	NODE_13212_length_1168_cov_37.549472.1	OTU143	100	0.000542392	sponge tissue	10793.10533.NW99	Dictyoceratida	200	144.652	13.4517	SMP	deep	sponge	id100
Bin01	NODE_13212_length_1168_cov_37.549472.1	OTU143	100	0.000541223	sponge tissue	10793.5.11.8D.1181295	Plakinidae	18.59	-67.476	18.3918	SMP	shallow	sponge	id100
Bin01	NODE_13212_length_1168_cov_37.549472.1	OTU143	100	0.000535262	sponge tissue	10793.10533.224	Clathrinida	8	174.832	-41.3329	SMP	shallow	sponge	id100
Bin01	NODE_13212_length_1168_cov_37.549472.1	OTU143	100	0.000535217	sponge tissue	10793.10533.ALG13.SW14	Haplosclerida	18	-25.4435	37.7041	SMP	shallow	sponge	id100
Bin01	NODE_13212_length_1168_cov_37.549472.1	OTU143	100	0.000532379	sponge tissue	10793.10533.SH33.Yellow.3	Dictyoceratida	10	-8.30406	37.0583	SMP	shallow	sponge	id100
Bin01	NODE_13212_length_1168_cov_37.549472.1	OTU143	100	0.000532353	sponge tissue	10793.Webster.5.A6.382.1181163	Dictyoceratida	10	146.512	-18.6854	SMP	shallow	sponge	id100
Bin01	NODE_13212_length_1168_cov_37.549472.1	OTU143	100	0.000531133	sponge tissue	10793.AW10.10.III.1181682	Plakinidae	5	-66.9981	17.8883	SMP	shallow	sponge	id100
Bin01	NODE_13212_length_1168_cov_37.549472.1	OTU143	100	0.000530709	sponge tissue	10793.ALG12.109.1181206	Haplosclerida	10	-87.4088	18.402	SMP	shallow	sponge	id100
Bin01	NODE_13212_length_1168_cov_37.549472.1	OTU143	100	0.000514263	sponge tissue	10793.10533.ALG13.157	Suberitida	21	-25.638	37.743	SMP	shallow	sponge	id100
Bin01	NODE_13212_length_1168_cov_37.549472.1	OTU143	100	0.000513084	seawater	10793.10533.Axin.UK.1a	Not applicable	10	-25.574	37.7411	SMP	shallow	environment	id100
Bin01	NODE_13212_length_1168_cov_37.549472.1	OTU143	100	0.000508058	sponge tissue	10793.10533.MPD.Axd.3a	ClioNot applicableida	25	-5.274	51.732	SMP	shallow	sponge	id100
Bin01	NODE_13212_length_1168_cov_37.549472.1	OTU143	100	0.000506394	sponge tissue	10793.10533.ALG13.129	Verongiida	18	-25.638	37.743	SMP	shallow	sponge	id100
Bin01	NODE_13212_length_1168_cov_37.549472.1	OTU143	100	0.00049975	sponge tissue	10793.ALG12.98.1181051	Plakinidae	21	-66.9981	17.8883	SMP	shallow	sponge	id100
Bin01	NODE_13212_length_1168_cov_37.549472.1	OTU143	100	0.000496359	sponge tissue	10793.10533.415	Polymastiida	8	-73.0797	22.2708	SMP	shallow	sponge	id100
Bin01	NODE_13212_length_1168_cov_37.549472.1	OTU143	100	0.000495317	sponge tissue	10793.47.1181582	Not applicable	10	150.818	-9.82425	SMP	shallow	sponge	id100
Bin01	NODE_13212_length_1168_cov_37.549472.1	OTU143	100	0.000491481	sponge tissue	10793.10533.SI06.173.XT	Haplosclerida	10	-82.2208	9.33333	SMP	shallow	sponge	id100
Bin01	NODE_13212_length_1168_cov_37.549472.1	OTU143	100	0.000491461	sponge tissue	10793.AW10.4.III.1182286	Plakinidae	5	-66.9981	17.8883	SMP	shallow	sponge	id100
Bin01	NODE_13212_length_1168_cov_37.549472.1	OTU143	100	0.00049143	sponge tissue	10793.10533.257	Poecilosclerida	8	38.51	22.19	SMP	shallow	sponge	id100
Bin01	NODE_13212_length_1168_cov_37.549472.1	OTU143	100	0.000490578	sponge tissue	10793.10533.239	Not applicable	8	174.832	-41.3329	SMP	shallow	sponge	id100
Bin01	NODE_13212_length_1168_cov_37.549472.1	OTU143	100	0.000489057	sponge tissue	10793.5.IV.91.2.003.1182401	Dictyoceratida	138.1	-87.4088	18.402	SMP	shallow	sponge	id100
Bin01	NODE_13212_length_1168_cov_37.549472.1	OTU143	100	0.000486959	sponge tissue	10793.10533.237	Not applicable	8	174.832	-41.3329	SMP	shallow	sponge	id100
Bin01	NODE_13212_length_1168_cov_37.549472.1	OTU143	100	0.000483153	sponge tissue	10793.10533.EMP.GR..9.A	Poecilosclerida	5	-157.788	21.4336	SMP	shallow	sponge	id100
Bin01	NODE_13212_length_1168_cov_37.549472.1	OTU143	100	0.000482699	sponge tissue	10793.10533.S151.78	Haplosclerida	20.9	-63.4167	17.0333	SMP	shallow	sponge	id100
Bin01	NODE_13212_length_1168_cov_37.549472.1	OTU143	100	0.000478346	seawater	10793.10533.AD1	Not applicable	8	-157.788	21.4336	SMP	shallow	environment	id100
Bin01	NODE_13212_length_1168_cov_37.549472.1	OTU143	100	0.000477832	sponge tissue	10793.10533.Hme.28.5a	Tetractinellida	10	5.815	60.0608	SMP	shallow	sponge	id100
Bin01	NODE_13212_length_1168_cov_37.549472.1	OTU143	100	0.00047624	sponge tissue	10793.10533.ALG13.159	Suberitida	21	-25.638	37.743	SMP	shallow	sponge	id100
Bin01	NODE_13212_length_1168_cov_37.549472.1	OTU143	100	0.000472802	sponge tissue	10793.10533.CAR9	Poecilosclerida	2	-82.25	9.35833	SMP	shallow	sponge	id100
Bin01	NODE_13212_length_1168_cov_37.549472.1	OTU143	100	0.000472092	sponge tissue	10793.10533.SH56.Black.2	Baerida	10	-7.98928	36.9799	SMP	shallow	sponge	id100
Bin01	NODE_13212_length_1168_cov_37.549472.1	OTU143	100	0.000470123	sponge tissue	10793.10533.S151.32	Not applicable	20.9	124.274	-15.851	SMP	shallow	sponge	id100
Bin01	NODE_13212_length_1168_cov_37.549472.1	OTU143	100	0.000469228	sponge tissue	10793.ALG12.105.1181112	Verongiida	10	-82.278	9.36068	SMP	shallow	sponge	id100
Bin01	NODE_13212_length_1168_cov_37.549472.1	OTU143	100	0.000469153	sponge tissue	10793.10533.PPS.Pef.2a	Not applicable	10	-93.5968	27.4207	SMP	shallow	sponge	id100
Bin01	NODE_13212_length_1168_cov_37.549472.1	OTU143	100	0.000468445	sponge tissue	10793.ALG12.97.1182392	Haplosclerida	21	-66.9981	17.8883	SMP	shallow	sponge	id100
Bin01	NODE_13212_length_1168_cov_37.549472.1	OTU143	100	0.000466651	sponge tissue	10793.10533.256	Haplosclerida	8	38.58	22.18	SMP	shallow	sponge	id100
Bin01	NODE_13212_length_1168_cov_37.549472.1	OTU143	100	0.000465538	sponge tissue	10793.10533.222	Clathrinida	8	174.832	-41.3329	SMP	shallow	sponge	id100
Bin01	NODE_13212_length_1168_cov_37.549472.1	OTU143	100	0.00046244	seawater	10793.Webster.1.F7.67.1182399	Not applicable	8	2.94	41.72	SMP	shallow	environment	id100
Bin01	NODE_13212_length_1168_cov_37.549472.1	OTU143	100	0.000453307	sponge tissue	10793.10533.276	Poecilosclerida	8	-73.3947	21.0463	SMP	shallow	sponge	id100
Bin01	NODE_13212_length_1168_cov_37.549472.1	OTU143	100	0.000451045	sponge tissue	10793.AW10.4.II.1181086	Haplosclerida	5	-66.9981	17.8883	SMP	shallow	sponge	id100
Bin01	NODE_13212_length_1168_cov_37.549472.1	OTU143	100	0.000447915	sponge tissue	10793.10533.Pefi2	Dictyoceratida	10	39.2026	-6.16592	SMP	shallow	sponge	id100
Bin01	NODE_13212_length_1168_cov_37.549472.1	OTU143	100	0.000446243	sponge tissue	10793.10533.S151.12	Not applicable	20.9	124.274	-15.795	SMP	shallow	sponge	id100
Bin01	NODE_13212_length_1168_cov_37.549472.1	OTU143	100	0.000445848	sponge tissue	10793.10533.Pte.26.1a	Tetractinellida	10	5.815	60.0608	SMP	shallow	sponge	id100
Bin01	NODE_13212_length_1168_cov_37.549472.1	OTU143	100	0.000433771	sponge tissue	10793.TW10.4.II.1182137	Dictyoceratida	14	2.94	41.72	SMP	shallow	sponge	id100
Bin01	NODE_13212_length_1168_cov_37.549472.1	OTU143	100	0.00042776	sponge tissue	10793.10533.PJS.114A15	Axinellida	3	3.322	42.319	SMP	shallow	sponge	id100
Bin01	NODE_13212_length_1168_cov_37.549472.1	OTU143	100	0.000427251	sponge tissue	10793.10533.CLI25	Haplosclerida	10	-82.1764	9.31472	SMP	shallow	sponge	id100
Bin01	NODE_13212_length_1168_cov_37.549472.1	OTU143	100	0.000425573	sponge tissue	10793.10533.PTL09.P31.XT	ClioNot applicableida	0	3.2	42.05	SMP	shallow	sponge	id100
Bin01	NODE_13212_length_1168_cov_37.549472.1	OTU143	100	0.000421662	sponge tissue	10793.10533.AZO13.SW21	Dictyoceratida	0	146.515	-18.68	SMP	shallow	sponge	id100
Bin01	NODE_13212_length_1168_cov_37.549472.1	OTU143	100	0.000421323	sponge tissue	10793.10533.Pfi.29.1b	Tetractinellida	10	5.815	60.0608	SMP	shallow	sponge	id100
Bin01	NODE_13212_length_1168_cov_37.549472.1	OTU143	100	0.000418016	sponge tissue	10793.10533.PPD.Dya.1a	Dictyoceratida	25	24.9854	35.4173	SMP	shallow	sponge	id100
Bin01	NODE_13212_length_1168_cov_37.549472.1	OTU143	100	0.000417308	sponge tissue	10793.705.1181712	Poecilosclerida	5	-67.0532	17.9552	SMP	shallow	sponge	id100
Bin01	NODE_13212_length_1168_cov_37.549472.1	OTU143	100	0.00040969	sponge tissue	10793.10533.MPS.Axd.1a	ClioNot applicableida	10	146.486	-18.5484	SMP	shallow	sponge	id100
Bin01	NODE_13212_length_1168_cov_37.549472.1	OTU143	100	0.000407635	sponge tissue	10793.10533.Aae.12.2a	Poecilosclerida	10	3.2	42.05	SMP	shallow	sponge	id100
Bin01	NODE_13212_length_1168_cov_37.549472.1	OTU143	100	0.000407456	seawater	10793.Webster.1.G7.79.1181934	Not applicable	8	2.94	41.72	SMP	shallow	environment	id100
Bin01	NODE_13212_length_1168_cov_37.549472.1	OTU143	100	0.000406309	sponge tissue	10793.ALG12.106.1182214	Verongiida	10	-82.278	9.36068	SMP	shallow	sponge	id100
Bin01	NODE_13212_length_1168_cov_37.549472.1	OTU143	100	0.00040306	sponge tissue	10793.10533.ALG13.127	Verongiida	18	-25.638	37.743	SMP	shallow	sponge	id100
Bin01	NODE_13212_length_1168_cov_37.549472.1	OTU143	100	0.000402379	sponge tissue	10793.10533.S251.14	Not applicable	26.2	39.1344	-6.15225	SMP	shallow	sponge	id100
Bin01	NODE_13212_length_1168_cov_37.549472.1	OTU143	100	0.000401948	sponge tissue	10793.10533.S151.92	Dictyoceratida	20.9	3.2	42.05	SMP	shallow	sponge	id100
Bin01	NODE_13212_length_1168_cov_37.549472.1	OTU143	100	0.000399735	sponge tissue	10793.10533.PW3c	Dictyoceratida	6	39.25	22.18	SMP	shallow	sponge	id100
Bin01	NODE_13212_length_1168_cov_37.549472.1	OTU143	100	0.000396747	sponge tissue	10793.ALG12.95.1181846	Plakinidae	21	-66.9981	17.8883	SMP	shallow	sponge	id100
Bin01	NODE_13212_length_1168_cov_37.549472.1	OTU143	100	0.000394935	sponge tissue	10793.117.1182325	Not applicable	24.2	150.818	-9.82425	SMP	shallow	sponge	id100
Bin01	NODE_13212_length_1168_cov_37.549472.1	OTU143	100	0.000393989	sponge tissue	10793.BR10A.Jan.1181101	Dictyoceratida	1.6	-8.34258	37.088	SMP	shallow	sponge	id100
Bin01	NODE_13212_length_1168_cov_37.549472.1	OTU143	100	0.000387724	seawater	10793.HW9A.Nov.1181624	Not applicable	1.3	-80.0682	26.2036	SMP	shallow	environment	id100
Bin01	NODE_13212_length_1168_cov_37.549472.1	OTU143	100	0.000385107	sponge tissue	10793.10533.ALG13.SW12	Suberitida	18	-25.4435	37.7041	SMP	shallow	sponge	id100
Bin01	NODE_13212_length_1168_cov_37.549472.1	OTU143	100	0.000383008	seawater	10793.10533.PPS.Crc.1a	Not applicable	10	9.2117	44.3101	SMP	shallow	environment	id100
Bin01	NODE_13212_length_1168_cov_37.549472.1	OTU143	100	0.000380794	seawater	10793.CCSA.3.1181521	Not applicable	10	2.81	41.68	SMP	shallow	environment	id100
Bin01	NODE_13212_length_1168_cov_37.549472.1	OTU143	100	0.000379025	seawater	10793.10533.Ccr.9.3a	Not applicable	10	-9.008	53.15	SMP	shallow	environment	id100
Bin01	NODE_13212_length_1168_cov_37.549472.1	OTU143	100	0.000377516	sponge tissue	10793.10533.PJS.31S1	ClioNot applicableida	3	3.2	42.05	SMP	shallow	sponge	id100
Bin01	NODE_13212_length_1168_cov_37.549472.1	OTU143	100	0.0003757	sponge tissue	10793.10533.MC751.SP11A	Not applicable	439	124.274	-16.0858	SMP	deep	sponge	id100
Bin01	NODE_13212_length_1168_cov_37.549472.1	OTU143	100	0.000372578	sponge tissue	10793.10533.PTL09.36.XT	Not applicable	10	124.274	-16.0597	SMP	shallow	sponge	id100
Bin01	NODE_13212_length_1168_cov_37.549472.1	OTU143	100	0.0003712	seawater	10793.10533.24	Not applicable	8	-157.788	21.4336	SMP	shallow	environment	id100
Bin01	NODE_13212_length_1168_cov_37.549472.1	OTU143	100	0.000371048	sponge tissue	10793.ALG12.101.1181948	ClioNot applicableida	21	-82.278	9.36068	SMP	shallow	sponge	id100
Bin01	NODE_13212_length_1168_cov_37.549472.1	OTU143	100	0.000370146	sponge tissue	10793.10533.CVS.Dya.2a	Clathrinida	10	3.2	42.05	SMP	shallow	sponge	id100
Bin01	NODE_13212_length_1168_cov_37.549472.1	OTU143	100	0.000369803	sponge tissue	10793.AW11.4.II.1181401	Dictyoceratida	5	2.81	41.68	SMP	shallow	sponge	id100
Bin01	NODE_13212_length_1168_cov_37.549472.1	OTU143	100	0.000368753	sponge tissue	10793.10533.Clc.UK.1a	Dictyoceratida	10	146.515	-18.68	SMP	shallow	sponge	id100
Bin01	NODE_13212_length_1168_cov_37.549472.1	OTU143	100	0.000368096	sponge tissue	10793.10533.S253.16	Poecilosclerida	28	39.1344	-6.15225	SMP	shallow	sponge	id100
Bin01	NODE_13212_length_1168_cov_37.549472.1	OTU143	100	0.000366878	sponge tissue	10793.10533.S151.14	Not applicable	20.9	124.274	-15.795	SMP	shallow	sponge	id100
Bin01	NODE_13212_length_1168_cov_37.549472.1	OTU143	100	0.000366229	sponge tissue	10793.10533.PJS.53S2	Dictyoceratida	3	3.322	42.319	SMP	shallow	sponge	id100
Bin01	NODE_13212_length_1168_cov_37.549472.1	OTU143	100	0.000361017	sponge tissue	10793.10533.S151.17	Not applicable	20.9	124.274	-15.851	SMP	shallow	sponge	id100
Bin01	NODE_13212_length_1168_cov_37.549472.1	OTU143	100	0.00035607	sponge tissue	10793.10533.PJS.115A16	Axinellida	3	3.322	42.319	SMP	shallow	sponge	id100
Bin01	NODE_13212_length_1168_cov_37.549472.1	OTU143	100	0.000355369	sponge tissue	10793.10533.CPS.Pef.2a	Chondrillida	10	9.2117	44.3101	SMP	shallow	sponge	id100
Bin01	NODE_13212_length_1168_cov_37.549472.1	OTU143	100	0.000354391	sponge tissue	10793.10533.S151.83	Haplosclerida	20.9	-63.4167	17.0333	SMP	shallow	sponge	id100
Bin01	NODE_13212_length_1168_cov_37.549472.1	OTU143	100	0.000351379	seawater	10793.10533.Crcr13b	Not applicable	16	-157.788	21.4336	SMP	shallow	environment	id100
Bin01	NODE_13212_length_1168_cov_37.549472.1	OTU143	100	0.000348623	sponge tissue	10793.BR10B.Jan.1181832	ClioNot applicableida	16.5	-8.34258	37.088	SMP	shallow	sponge	id100
Bin01	NODE_13212_length_1168_cov_37.549472.1	OTU143	100	0.00034644	sponge tissue	10793.10533.409	Haplosclerida	8	-74.3318	22.1296	SMP	shallow	sponge	id100
[truncated: 61,921 more rows]

## Sheet: Table S7
Supplementary Table S7. Seleted functional genes of eleven sponge-associated MAGs
Function	Bin01	Bin02	Bin04	Bin05	Bin06	Bin08	Bin09	Bin10	Bin11	Bin12	Bin13	Description
Glycolysis / Gluconeogenesis [PATH:ko00010]
K00845	0	0	1	0	0	1	1	0	0	1	0	glk; glucokinase [EC:2.7.1.2]
K00895	0	0	0	0	0	0	1	0	0	0	0	pfp, PFP; diphosphate-dependent phosphofructokinase [EC:2.7.1.90]
K01624	0	0	0	0	1	0	3	1	1	1	0	FBA, fbaA; fructose-bisphosphate aldolase, class II [EC:4.1.2.13]
K00134	0	0	1	1	1	1	1	1	1	1	1	GAPDH, gapA; glyceraldehyde 3-phosphate dehydrogenase (phosphorylating) [EC:1.2.1.12]
Citrate cycle (TCA cycle) [PATH:ko00020]
K01647	1	1	1	1	1	1	1	1	1	1	1	CS, gltA; citrate synthase [EC:2.3.3.1]
K00164	0	0	0	0	1	1	1	0	0	1	1	OGDH, sucA; 2-oxoglutarate dehydrogenase E1 component [EC:1.2.4.2]
K00240	1	0	2	1	1	2	1	1	1	1	1	sdhB, frdB; succinate dehydrogenase / fumarate reductase, iron-sulfur subunit [EC:1.3.5.1 1.3.5.4]
Carbon fixation in photosynthetic organisms [PATH:ko00710]
K01601	0	0	0	0	1	0	0	1	1	0	0	rbcL, cbbL; ribulose-bisphosphate carboxylase large chain [EC:4.1.1.39]
K00927	1	1	0	1	1	1	1	1	1	1	1	PGK, pgk; phosphoglycerate kinase [EC:2.7.2.3]
K00855	0	0	0	1	2	1	0	1	1	0	1	PRK, prkB; phosphoribulokinase [EC:2.7.1.19]
Carbon fixation pathways in prokaryotes [PATH:ko00720]
K18593	1	1	0	0	0	0	0	0	0	0	0	E6.2.1.56; 4-hydroxybutyrate---CoA ligase (ADP-forming) [EC:6.2.1.56]
K18594	1	1	0	0	0	0	0	0	0	0	0	K18594; 3-hydroxypropionyl-CoA synthetase (ADP-forming) [EC:6.2.1.-]
K00169	0	0	1	0	0	0	0	0	0	0	0	porA; pyruvate ferredoxin oxidoreductase alpha subunit [EC:1.2.7.1]
K00174	1	1	0	1	1	0	0	0	0	2	0	korA, oorA, oforA; 2-oxoglutarate/2-oxoacid ferredoxin oxidoreductase subunit alpha [EC:1.2.7.3 1.2.7.11]
K03518	0	0	0	1	4	1	0	0	0	2	0	coxS; aerobic carbon-monoxide dehydrogenase small subunit [EC:1.2.5.3]
K03519	0	0	0	0	3	1	0	0	0	1	0	coxM, cutM; aerobic carbon-monoxide dehydrogenase medium subunit [EC:1.2.5.3]
K03520	0	0	0	0	3	1	0	0	0	0	0	coxL, cutL; aerobic carbon-monoxide dehydrogenase large subunit [EC:1.2.5.3]
Methane metabolism [PATH:ko00680]
K10944	1	1	0	0	0	0	1	0	0	0	0	pmoA-amoA; methane/ammonia monooxygenase subunit A [EC:1.14.18.3 1.14.99.39]
K10945	1	1	0	0	0	0	1	0	0	0	0	pmoB-amoB; methane/ammonia monooxygenase subunit B
K10946	1	1	0	0	0	0	1	0	0	0	0	pmoC-amoC; methane/ammonia monooxygenase subunit C
K16254	0	0	0	0	0	0	1	0	0	0	1	mxaJ; mxaJ protein
K16260	0	0	0	0	0	0	1	0	0	0	0	mxaD; mxaD protein
K08093	0	0	0	0	0	0	2	0	0	0	0	hxlA; 3-hexulose-6-phosphate synthase [EC:4.1.2.43]
K08094	0	0	0	0	0	0	2	0	0	0	0	hxlB; 6-phospho-3-hexuloisomerase [EC:5.3.1.27]
K01624	0	0	0	0	1	0	3	1	1	1	0	FBA, fbaA; fructose-bisphosphate aldolase, class II [EC:4.1.2.13]
K03841	0	0	1	0	0	0	1	0	0	0	0	FBP, fbp; fructose-1,6-bisphosphatase I [EC:3.1.3.11]
K23995	0	0	0	0	0	0	1	0	0	0	1	xoxF; lanthanide-dependent methanol dehydrogenase [EC:1.1.2.10]
K10713	0	0	0	0	0	0	2	0	0	0	2	fae; 5,6,7,8-tetrahydromethanopterin hydro-lyase [EC:4.2.1.147]
K10714	0	0	0	0	0	0	3	0	0	0	2	mtdB; methylene-tetrahydromethanopterin dehydrogenase [EC:1.5.1.-]
K01499	0	0	0	0	0	0	1	0	0	0	1	mch; methenyltetrahydromethanopterin cyclohydrolase [EC:3.5.4.27]
K00672	0	0	0	0	0	0	2	0	0	0	2	ftr; formylmethanofuran--tetrahydromethanopterin N-formyltransferase [EC:2.3.1.101]
K00200	0	0	0	0	0	0	2	0	0	0	2	fwdA, fmdA; formylmethanofuran dehydrogenase subunit A [EC:1.2.7.12]
K00201	0	0	0	0	0	0	2	0	0	0	2	fwdB, fmdB; formylmethanofuran dehydrogenase subunit B [EC:1.2.7.12]
K00202	0	0	0	0	0	0	2	0	0	0	2	fwdC, fmdC; formylmethanofuran dehydrogenase subunit C [EC:1.2.7.12]
K00123	0	0	0	0	2	1	1	0	0	1	1	fdoG, fdhF, fdwA; formate dehydrogenase major subunit [EC:1.17.1.9]
Nitrogen metabolism [PATH:ko00910]
K03320	1	1	2	1	3	4	3	2	2	3	2	ammonium transporter, Amt family
K02575	0	0	1	0	0	0	3	1	0	2	1	NRT2, narK, nrtP, nasA; MFS transporter, NNP family, nitrate/nitrite transporter
K10944	1	1	0	0	0	0	1	0	0	0	0	pmoA-amoA; methane/ammonia monooxygenase subunit A [EC:1.14.18.3 1.14.99.39]
K10945	1	1	0	0	0	0	1	0	0	0	0	pmoB-amoB; methane/ammonia monooxygenase subunit B
K10946	1	1	0	0	0	0	1	0	0	0	0	pmoC-amoC; methane/ammonia monooxygenase subunit C
K10535	0	0	0	0	0	0	1	0	0	0	0	hao; hydroxylamine dehydrogenase [EC:1.7.2.6]
K00370	0	0	0	0	0	0	1	0	0	1	0	narG, narZ, nxrA; nitrate reductase / nitrite oxidoreductase, alpha subunit [EC:1.7.5.1 1.7.99.-]
K00371	0	0	0	0	0	0	1	0	0	1	0	narH, narY, nxrB; nitrate reductase / nitrite oxidoreductase, beta subunit [EC:1.7.5.1 1.7.99.-]
K00374	0	0	0	0	1	0	1	1	1	1	0	narI, narV; nitrate reductase gamma subunit [EC:1.7.5.1 1.7.99.-]
K00373	0	0	0	0	0	0	1	0	0	1	0	narJ, narW; nitrate reductase molybdenum cofactor assembly chaperone NarJ/NarW
K02567	0	0	0	0	0	0	0	0	0	1	0	napA; nitrate reductase (cytochrome) [EC:1.9.6.1]
K02568	0	0	0	0	0	0	0	0	0	1	0	napB; nitrate reductase (cytochrome), electron transfer subunit
K00368	1	1	2	0	0	0	1	0	0	0	0	nirK; nitrite reductase (NO-forming) [EC:1.7.2.1]
K15864	0	0	0	0	0	0	0	0	0	1	0	nirS; nitrite reductase (NO-forming) / hydroxylamine reductase [EC:1.7.2.1 1.7.99.1]
K00362	0	0	0	0	0	0	0	0	0	0	1	nirB; nitrite reductase (NADH) large subunit [EC:1.7.1.15]
K00363	0	0	0	0	0	0	0	0	0	0	1	nirD; nitrite reductase (NADH) small subunit [EC:1.7.1.15]
K01915	2	2	1	1	1	7	1	1	1	4	1	glnA, GLUL; glutamine synthetase [EC:6.3.1.2]
K00265	0	0	1	1	1	1	1	1	1	1	1	gltB; glutamate synthase (NADPH) large chain [EC:1.4.1.13]
K00266	0	0	1	1	1	1	1	1	1	1	1	gltD; glutamate synthase (NADPH) small chain [EC:1.4.1.13]
K00366	0	0	1	0	0	0	0	0	0	0	0	nirA; ferredoxin-nitrite reductase [EC:1.7.7.1]
Sulfur metabolism [PATH:ko00920]
K00958	1	0	1	0	1	1	0	1	1	1	0	sat, met3; sulfate adenylyltransferase [EC:2.7.7.4]
K00394	0	0	0	0	1	1	0	1	1	0	0	aprA; adenylylsulfate reductase, subunit A [EC:1.8.99.2]
K00395	0	0	0	0	1	1	0	1	1	0	0	aprB; adenylylsulfate reductase, subunit B [EC:1.8.99.2]
K11180	0	0	0	0	1	1	0	1	1	0	0	dsrA; dissimilatory sulfite reductase alpha subunit [EC:1.8.99.5]
K11181	0	0	0	0	1	1	0	1	1	0	0	dsrB; dissimilatory sulfite reductase beta subunit [EC:1.8.99.5]
K17222	0	0	0	0	1	1	0	1	1	1	1	soxA; L-cysteine S-thiosulfotransferase [EC:2.8.5.2]
K17223	0	0	0	0	1	1	0	1	1	1	1	soxX; L-cysteine S-thiosulfotransferase [EC:2.8.5.2]
K17226	0	0	0	0	2	1	2	1	1	1	3	soxY; sulfur-oxidizing protein SoxY
K17227	0	0	0	0	2	1	1	1	1	1	2	soxZ; sulfur-oxidizing protein SoxZ
K17224	0	0	0	0	1	1	0	1	1	1	1	soxB; S-sulfosulfanyl-L-cysteine sulfohydrolase [EC:3.1.6.20]
K17225	0	0	0	0	1	0	1	0	0	1	2	soxC; sulfane dehydrogenase subunit SoxC
K17218	1	1	0	0	0	0	1	1	2	0	1	sqr; sulfide:quinone oxidoreductase [EC:1.8.5.4]
K00860	0	0	0	0	0	0	0	0	0	1	0	cysC; adenylylsulfate kinase [EC:2.7.1.25]
K00955	0	0	0	0	0	1	0	0	0	0	1	cysNC; bifunctional enzyme CysN/CysC [EC:2.7.7.4 2.7.1.25]
K00957	0	0	1	1	0	1	1	0	0	0	1	cysD; sulfate adenylyltransferase subunit 2 [EC:2.7.7.4]
K00956	0	0	0	0	0	0	1	0	0	0	0	cysN; sulfate adenylyltransferase subunit 1 [EC:2.7.7.4]
K00390	1	1	1	1	1	1	1	0	0	0	1	cysH; phosphoadenosine phosphosulfate reductase [EC:1.8.4.8 1.8.4.10]
K00380	0	0	0	0	0	0	1	0	0	0	0	cysJ; sulfite reductase (NADPH) flavoprotein alpha-component [EC:1.8.1.2]
K00381	0	0	0	0	0	1	0	0	0	1	1	cysI; sulfite reductase (NADPH) hemoprotein beta-component [EC:1.8.1.2]
K00392	0	0	1	0	0	0	0	0	0	0	0	sir; sulfite reductase (ferredoxin) [EC:1.8.7.1]
Degradation of aromatic compounds
K16249	0	0	0	0	0	0	0	0	0	1	0	dmpK, poxA, tomA0; phenol/toluene 2-monooxygenase (NADH) P0/A0
K16243	0	0	0	0	0	0	0	0	0	1	0	dmpL, poxB, tomA1; phenol/toluene 2-monooxygenase (NADH) P1/A1 [EC:1.14.13.244 1.14.13.243]
K16244	0	0	0	0	0	0	0	0	0	1	0	dmpM, poxC, tomA2; phenol/toluene 2-monooxygenase (NADH) P2/A2 [EC:1.14.13.244 1.14.13.243]
K16242	0	0	0	0	0	0	0	0	0	1	0	dmpN, poxD, tomA3; phenol/toluene 2-monooxygenase (NADH) P3/A3 [EC:1.14.13.244 1.14.13.243]
K16245	0	0	0	0	0	0	0	0	0	1	0	dmpO, poxE, tomA4; phenol/toluene 2-monooxygenase (NADH) P4/A4 [EC:1.14.13.244 1.14.13.243]
K16246	0	0	0	0	0	0	0	0	0	2	0	dmpP, poxF, tomA5; phenol/toluene 2-monooxygenase (NADH) P5/A5 [EC:1.14.13.244 1.14.13.243]
K00446	0	0	0	0	0	0	0	0	0	1	0	dmpB, xylE; catechol 2,3-dioxygenase [EC:1.13.11.2]
K10216	0	0	0	0	0	0	0	0	0	1	0	dmpD, xylF; 2-hydroxymuconate-semialdehyde hydrolase [EC:3.7.1.9]
K10217	0	0	0	0	0	0	0	0	0	1	0	dmpC, xylG, praB; aminomuconate-semialdehyde/2-hydroxymuconate-6-semialdehyde dehydrogenase [EC:1.2.1.32 1.2.1.85]
K01617	0	0	0	0	0	0	0	0	0	1	0	dmpH, xylI, nahK; 2-oxo-3-hexenedioate decarboxylase [EC:4.1.1.77]
Proteins containing euaryotic-like domains (ELPs)
ANK	0	0	24	0	3	3	1	0	0	0	1	Ankyrin repeat
CAD	2	2	0	0	10	0	2	0	1	31	0	Cadherin domain
Fn3	3	0	0	0	0	0	0	0	0	1	0	Fibronectin type III domain
LRR	0	0	126	1	0	0	0	0	0	1	0	Leucine Rich Repeat
NHL	4	3	12	0	0	1	0	0	0	0	0	NHL repeat
TPR	19	17	149	26	189	41	51	18	12	81	19	Tetratricopeptide repeat
FULL VERSION
Function	Bin01	Bin02	Bin04	Bin05	Bin06	Bin08	Bin09	Bin10	Bin11	Bin12	Bin13	Description
Glycolysis / Gluconeogenesis [PATH:ko00010]
K00845	0	0	1	0	0	1	1	0	0	1	0	glk; glucokinase [EC:2.7.1.2]
K01810	0	0	1	1	1	0	3	1	1	1	1	GPI, pgi; glucose-6-phosphate isomerase [EC:5.3.1.9]
K15916	1	1	0	0	0	0	0	0	0	0	0	pgi-pmi; glucose/mannose-6-phosphate isomerase [EC:5.3.1.9 5.3.1.8]
K00895	0	0	0	0	0	0	1	0	0	0	0	pfp, PFP; diphosphate-dependent phosphofructokinase [EC:2.7.1.90]
K03841	0	0	1	0	0	0	1	0	0	0	0	FBP, fbp; fructose-1,6-bisphosphatase I [EC:3.1.3.11]
K01623	0	0	0	0	0	1	0	0	0	0	1	ALDO; fructose-bisphosphate aldolase, class I [EC:4.1.2.13]
K11645	0	0	0	1	0	0	0	0	0	0	0	fbaB; fructose-bisphosphate aldolase, class I [EC:4.1.2.13]
K01624	0	0	0	0	1	0	3	1	1	1	0	FBA, fbaA; fructose-bisphosphate aldolase, class II [EC:4.1.2.13]
K01622	1	1	0	0	0	0	0	0	0	0	0	K01622; fructose 1,6-bisphosphate aldolase/phosphatase [EC:4.1.2.13 3.1.3.11]
K16306	1	1	0	0	0	0	0	0	0	0	0	K16306; fructose-bisphosphate aldolase / 2-amino-3,7-dideoxy-D-threo-hept-6-ulosonate synthase [EC:4.1.2.13 2.2.1.10]
K01803	1	1	1	1	1	1	2	1	1	1	1	TPI, tpiA; triosephosphate isomerase (TIM) [EC:5.3.1.1]
K00134	0	0	1	1	1	1	1	1	1	1	1	GAPDH, gapA; glyceraldehyde 3-phosphate dehydrogenase (phosphorylating) [EC:1.2.1.12]
K00927	1	1	0	1	1	1	1	1	1	1	1	PGK, pgk; phosphoglycerate kinase [EC:2.7.2.3]
K01834	0	0	1	1	0	0	0	0	0	0	0	PGAM, gpmA; 2,3-bisphosphoglycerate-dependent phosphoglycerate mutase [EC:5.4.2.11]
K15633	0	0	0	1	1	1	1	1	1	1	1	gpmI; 2,3-bisphosphoglycerate-independent phosphoglycerate mutase [EC:5.4.2.12]
K15635	1	1	1	2	0	1	0	0	0	0	0	apgM; 2,3-bisphosphoglycerate-independent phosphoglycerate mutase [EC:5.4.2.12]
K01689	1	1	1	1	2	1	1	1	1	1	1	ENO, eno; enolase [EC:4.2.1.11]
K00873	0	0	1	1	2	2	2	1	1	1	2	PK, pyk; pyruvate kinase [EC:2.7.1.40]
K00163	0	0	0	1	1	1	1	1	1	1	1	aceE; pyruvate dehydrogenase E1 component [EC:1.2.4.1]
K00161	0	0	0	0	1	0	0	0	0	0	0	PDHA, pdhA; pyruvate dehydrogenase E1 component alpha subunit [EC:1.2.4.1]
K00162	0	0	0	0	1	0	0	0	0	0	0	PDHB, pdhB; pyruvate dehydrogenase E1 component beta subunit [EC:1.2.4.1]
K00627	0	0	0	1	1	1	1	0	1	1	1	DLAT, aceF, pdhC; pyruvate dehydrogenase E2 component (dihydrolipoamide acetyltransferase) [EC:2.3.1.12]
K00382	0	0	1	1	2	2	2	0	0	1	2	DLD, lpd, pdhD; dihydrolipoamide dehydrogenase [EC:1.8.1.4]
K00169	0	0	1	0	0	0	0	0	0	0	0	porA; pyruvate ferredoxin oxidoreductase alpha subunit [EC:1.2.7.1]
K00172	0	0	2	0	0	0	0	0	0	0	0	porC, porG; pyruvate ferredoxin oxidoreductase gamma subunit [EC:1.2.7.1]
K03737	0	0	0	0	0	0	0	0	0	1	0	por, nifJ; pyruvate-ferredoxin/flavodoxin oxidoreductase [EC:1.2.7.1 1.2.7.-]
K00174	1	1	0	1	1	0	0	0	0	2	0	korA, oorA, oforA; 2-oxoglutarate/2-oxoacid ferredoxin oxidoreductase subunit alpha [EC:1.2.7.3 1.2.7.11]
K00175	1	1	0	1	1	0	0	0	0	2	0	korB, oorB, oforB; 2-oxoglutarate/2-oxoacid ferredoxin oxidoreductase subunit beta [EC:1.2.7.3 1.2.7.11]
K00121	0	0	0	0	1	1	0	0	0	1	0	frmA, ADH5, adhC; S-(hydroxymethyl)glutathione dehydrogenase / alcohol dehydrogenase [EC:1.1.1.284 1.1.1.1]
K13953	2	2	0	0	0	0	0	0	0	0	0	adhP; alcohol dehydrogenase, propanol-preferring [EC:1.1.1.1]
K00128	0	0	0	0	0	0	0	0	0	2	0	ALDH; aldehyde dehydrogenase (NAD+) [EC:1.2.1.3]
K00138	0	0	0	0	0	0	0	0	0	1	0	aldB; aldehyde dehydrogenase [EC:1.2.1.-]
K01895	1	1	1	1	1	1	1	1	1	1	1	ACSS1_2, acs; acetyl-CoA synthetase [EC:6.2.1.1]
K01835	0	0	0	0	0	0	2	0	0	0	0	pgm; phosphoglucomutase [EC:5.4.2.2]
K15778	0	0	1	0	1	1	1	1	1	1	1	pmm-pgm; phosphomannomutase / phosphoglucomutase [EC:5.4.2.8 5.4.2.2]
K01792	0	0	0	0	0	0	1	0	0	0	0	E5.1.3.15; glucose-6-phosphate 1-epimerase [EC:5.1.3.15]
K01596	0	0	0	0	0	0	0	0	0	1	1	E4.1.1.32, pckA, PCK; phosphoenolpyruvate carboxykinase (GTP) [EC:4.1.1.32]
K01610	1	1	1	0	1	1	0	0	0	0	0	E4.1.1.49, pckA; phosphoenolpyruvate carboxykinase (ATP) [EC:4.1.1.49]
Citrate cycle (TCA cycle) [PATH:ko00020]
K01647	1	1	1	1	1	1	1	1	1	1	1	CS, gltA; citrate synthase [EC:2.3.3.1]
K01681	0	0	0	1	1	1	0	0	0	0	0	ACO, acnA; aconitate hydratase [EC:4.2.1.3]
K01682	0	0	0	0	0	0	1	1	1	1	1	acnB; aconitate hydratase 2 / 2-methylisocitrate dehydratase [EC:4.2.1.3 4.2.1.99]
K00031	0	0	0	0	1	1	0	1	1	2	1	IDH1, IDH2, icd; isocitrate dehydrogenase [EC:1.1.1.42]
K00030	0	0	0	1	0	1	0	0	0	0	0	IDH3; isocitrate dehydrogenase (NAD+) [EC:1.1.1.41]
K00164	0	0	0	0	1	1	1	0	0	1	1	OGDH, sucA; 2-oxoglutarate dehydrogenase E1 component [EC:1.2.4.2]
K00658	0	0	0	0	1	1	1	0	0	1	1	DLST, sucB; 2-oxoglutarate dehydrogenase E2 component (dihydrolipoamide succinyltransferase) [EC:2.3.1.61]
K00382	0	0	1	1	2	2	2	0	0	1	2	DLD, lpd, pdhD; dihydrolipoamide dehydrogenase [EC:1.8.1.4]
K00174	1	1	0	1	1	0	0	0	0	2	0	korA, oorA, oforA; 2-oxoglutarate/2-oxoacid ferredoxin oxidoreductase subunit alpha [EC:1.2.7.3 1.2.7.11]
K00175	1	1	0	1	1	0	0	0	0	2	0	korB, oorB, oforB; 2-oxoglutarate/2-oxoacid ferredoxin oxidoreductase subunit beta [EC:1.2.7.3 1.2.7.11]
K01902	1	1	1	1	3	1	1	1	1	1	1	sucD; succinyl-CoA synthetase alpha subunit [EC:6.2.1.5]
K01903	0	0	1	0	1	1	1	1	1	1	1	sucC; succinyl-CoA synthetase beta subunit [EC:6.2.1.5]
K00239	0	0	1	0	1	1	1	0	0	1	1	sdhA, frdA; succinate dehydrogenase / fumarate reductase, flavoprotein subunit [EC:1.3.5.1 1.3.5.4]
K00240	1	0	2	1	1	2	1	1	1	1	1	sdhB, frdB; succinate dehydrogenase / fumarate reductase, iron-sulfur subunit [EC:1.3.5.1 1.3.5.4]
K00241	0	0	1	1	1	0	0	1	1	1	1	sdhC, frdC; succinate dehydrogenase / fumarate reductase, cytochrome b subunit
K00242	0	0	0	0	1	1	1	0	0	1	1	sdhD, frdD; succinate dehydrogenase / fumarate reductase, membrane anchor subunit
K00245	0	1	0	0	1	0	0	0	0	0	0	frdB; fumarate reductase iron-sulfur subunit [EC:1.3.5.4]
K00246	0	0	0	0	2	1	0	0	0	0	0	frdC; fumarate reductase subunit C
K00247	0	0	0	0	2	0	0	0	0	0	0	frdD; fumarate reductase subunit D
K01676	0	0	0	0	1	1	0	1	1	1	1	E4.2.1.2A, fumA, fumB; fumarate hydratase, class I [EC:4.2.1.2]
K01679	0	0	1	1	0	0	1	0	0	1	0	E4.2.1.2B, fumC, FH; fumarate hydratase, class II [EC:4.2.1.2]
K00024	0	0	1	1	1	1	1	0	0	1	1	mdh; malate dehydrogenase [EC:1.1.1.37]
K00116	0	0	0	0	0	0	0	1	1	0	0	mqo; malate dehydrogenase (quinone) [EC:1.1.5.4]
K01960	0	0	1	0	0	0	0	0	0	0	0	pycB; pyruvate carboxylase subunit B [EC:6.4.1.1]
K01610	1	1	1	0	1	1	0	0	0	0	0	E4.1.1.49, pckA; phosphoenolpyruvate carboxykinase (ATP) [EC:4.1.1.49]
K01596	0	0	0	0	0	0	0	0	0	1	1	E4.1.1.32, pckA, PCK; phosphoenolpyruvate carboxykinase (GTP) [EC:4.1.1.32]
K00163	0	0	0	1	1	1	1	1	1	1	1	aceE; pyruvate dehydrogenase E1 component [EC:1.2.4.1]
K00161	0	0	0	0	1	0	0	0	0	0	0	PDHA, pdhA; pyruvate dehydrogenase E1 component alpha subunit [EC:1.2.4.1]
K00162	0	0	0	0	1	0	0	0	0	0	0	PDHB, pdhB; pyruvate dehydrogenase E1 component beta subunit [EC:1.2.4.1]
K00627	0	0	0	1	1	1	1	0	1	1	1	DLAT, aceF, pdhC; pyruvate dehydrogenase E2 component (dihydrolipoamide acetyltransferase) [EC:2.3.1.12]
K00169	0	0	1	0	0	0	0	0	0	0	0	porA; pyruvate ferredoxin oxidoreductase alpha subunit [EC:1.2.7.1]
K00172	0	0	2	0	0	0	0	0	0	0	0	porC, porG; pyruvate ferredoxin oxidoreductase gamma subunit [EC:1.2.7.1]
K03737	0	0	0	0	0	0	0	0	0	1	0	por, nifJ; pyruvate-ferredoxin/flavodoxin oxidoreductase [EC:1.2.7.1 1.2.7.-]
Pentose phosphate pathway [PATH:ko00030]
K01810	0	0	1	1	1	0	3	1	1	1	1	GPI, pgi; glucose-6-phosphate isomerase [EC:5.3.1.9]
K15916	1	1	0	0	0	0	0	0	0	0	0	pgi-pmi; glucose/mannose-6-phosphate isomerase [EC:5.3.1.9 5.3.1.8]
K00036	0	0	0	0	0	0	1	0	0	0	0	G6PD, zwf; glucose-6-phosphate 1-dehydrogenase [EC:1.1.1.49 1.1.1.363]
K01057	0	0	0	0	0	0	1	0	0	0	0	PGLS, pgl, devB; 6-phosphogluconolactonase [EC:3.1.1.31]
K00033	0	0	0	0	0	0	1	0	0	0	0	PGD, gnd, gntZ; 6-phosphogluconate dehydrogenase [EC:1.1.1.44 1.1.1.343]
K01783	0	0	1	0	1	1	2	1	1	1	1	rpe, RPE; ribulose-phosphate 3-epimerase [EC:5.1.3.1]
K00615	2	2	2	3	1	1	2	1	1	1	1	E2.2.1.1, tktA, tktB; transketolase [EC:2.2.1.1]
K00616	1	1	1	1	0	0	2	0	0	1	0	E2.2.1.2, talA, talB; transaldolase [EC:2.2.1.2]
K01807	1	1	0	0	0	1	3	1	1	1	1	rpiA; ribose 5-phosphate isomerase A [EC:5.3.1.6]
K01808	0	0	1	1	1	0	0	0	0	0	0	rpiB; ribose 5-phosphate isomerase B [EC:5.3.1.6]
K08093	0	0	0	0	0	0	2	0	0	0	0	hxlA; 3-hexulose-6-phosphate synthase [EC:4.1.2.43]
K08094	0	0	0	0	0	0	2	0	0	0	0	hxlB; 6-phospho-3-hexuloisomerase [EC:5.3.1.27]
K01619	0	0	0	0	0	0	0	0	0	2	0	deoC, DERA; deoxyribose-phosphate aldolase [EC:4.1.2.4]
K00852	0	0	0	0	0	0	0	0	0	1	0	rbsK, RBKS; ribokinase [EC:2.7.1.15]
K01835	0	0	0	0	0	0	2	0	0	0	0	pgm; phosphoglucomutase [EC:5.4.2.2]
K15778	0	0	1	0	1	1	1	1	1	1	1	pmm-pgm; phosphomannomutase / phosphoglucomutase [EC:5.4.2.8 5.4.2.2]
K00948	1	1	1	1	1	1	1	1	1	1	1	PRPS, prsA; ribose-phosphate pyrophosphokinase [EC:2.7.6.1]
K01625	0	0	1	0	0	0	0	0	0	1	0	eda; 2-dehydro-3-deoxyphosphogluconate aldolase / (4S)-4-hydroxy-2-oxoglutarate aldolase [EC:4.1.2.14 4.1.3.42]
K03738	0	0	0	0	2	2	1	0	0	0	1	aor; aldehyde:ferredoxin oxidoreductase [EC:1.2.7.5]
K11529	1	0	0	0	1	1	1	0	0	0	0	gck, gckA, GLYCTK; glycerate 2-kinase [EC:2.7.1.165]
K01623	0	0	0	0	0	1	0	0	0	0	1	ALDO; fructose-bisphosphate aldolase, class I [EC:4.1.2.13]
K11645	0	0	0	1	0	0	0	0	0	0	0	fbaB; fructose-bisphosphate aldolase, class I [EC:4.1.2.13]
K01624	0	0	0	0	1	0	3	1	1	1	0	FBA, fbaA; fructose-bisphosphate aldolase, class II [EC:4.1.2.13]
K01622	1	1	0	0	0	0	0	0	0	0	0	K01622; fructose 1,6-bisphosphate aldolase/phosphatase [EC:4.1.2.13 3.1.3.11]
K16306	1	1	0	0	0	0	0	0	0	0	0	K16306; fructose-bisphosphate aldolase / 2-amino-3,7-dideoxy-D-threo-hept-6-ulosonate synthase [EC:4.1.2.13 2.2.1.10]
K03841	0	0	1	0	0	0	1	0	0	0	0	FBP, fbp; fructose-1,6-bisphosphatase I [EC:3.1.3.11]
K00895	0	0	0	0	0	0	1	0	0	0	0	pfp, PFP; diphosphate-dependent phosphofructokinase [EC:2.7.1.90]
Oxidative phosphorylation [PATH:ko00190]
K00330	0	0	2	0	1	1	0	1	1	1	1	nuoA; NADH-quinone oxidoreductase subunit A [EC:7.1.1.2]
K00331	0	0	1	0	1	1	0	1	1	1	1	nuoB; NADH-quinone oxidoreductase subunit B [EC:7.1.1.2]
K00332	0	0	1	0	1	1	0	1	1	0	1	nuoC; NADH-quinone oxidoreductase subunit C [EC:7.1.1.2]
K00333	0	0	2	0	1	1	0	1	1	0	1	nuoD; NADH-quinone oxidoreductase subunit D [EC:7.1.1.2]
K13378	0	0	0	0	0	0	0	0	0	1	0	nuoCD; NADH-quinone oxidoreductase subunit C/D [EC:7.1.1.2]
K00334	0	0	1	0	1	1	0	1	1	1	1	nuoE; NADH-quinone oxidoreductase subunit E [EC:7.1.1.2]
K00335	0	0	1	0	0	1	0	1	1	1	1	nuoF; NADH-quinone oxidoreductase subunit F [EC:7.1.1.2]
K00336	0	0	0	0	0	1	0	0	1	0	1	nuoG; NADH-quinone oxidoreductase subunit G [EC:7.1.1.2]
K00337	0	0	2	0	1	1	0	1	1	1	1	nuoH; NADH-quinone oxidoreductase subunit H [EC:7.1.1.2]
K00338	0	0	2	0	1	1	0	1	1	1	1	nuoI; NADH-quinone oxidoreductase subunit I [EC:7.1.1.2]
K00339	0	0	2	0	1	1	0	1	1	1	1	nuoJ; NADH-quinone oxidoreductase subunit J [EC:7.1.1.2]
K00340	1	1	2	0	1	1	0	1	1	1	1	nuoK; NADH-quinone oxidoreductase subunit K [EC:7.1.1.2]
K00341	0	0	2	0	1	1	0	1	1	1	1	nuoL; NADH-quinone oxidoreductase subunit L [EC:7.1.1.2]
K00342	0	0	3	0	1	1	0	1	1	1	1	nuoM; NADH-quinone oxidoreductase subunit M [EC:7.1.1.2]
K00343	1	1	2	0	1	1	0	1	1	1	1	nuoN; NADH-quinone oxidoreductase subunit N [EC:7.1.1.2]
K03934	0	0	0	0	1	0	0	0	0	0	0	NDUFS1; NADH dehydrogenase (ubiquinone) Fe-S protein 1 [EC:7.1.1.2]
K03937	0	0	0	0	1	0	0	0	0	0	0	NDUFS4; NADH dehydrogenase (ubiquinone) Fe-S protein 4
K03939	0	0	0	0	2	0	0	0	0	0	0	NDUFS6; NADH dehydrogenase (ubiquinone) Fe-S protein 6
K03953	0	0	0	0	1	0	0	0	0	0	0	NDUFA9; NADH dehydrogenase (ubiquinone) 1 alpha subcomplex subunit 9
K11352	0	0	0	0	1	0	0	0	0	0	0	NDUFA12; NADH dehydrogenase (ubiquinone) 1 alpha subcomplex subunit 12
K03885	1	1	0	0	0	0	0	0	1	0	1	ndh; NADH:quinone reductase (non-electrogenic) [EC:1.6.5.9]
K00239	0	0	1	0	1	1	1	0	0	1	1	sdhA, frdA; succinate dehydrogenase / fumarate reductase, flavoprotein subunit [EC:1.3.5.1 1.3.5.4]
K00240	1	0	2	1	1	2	1	1	1	1	1	sdhB, frdB; succinate dehydrogenase / fumarate reductase, iron-sulfur subunit [EC:1.3.5.1 1.3.5.4]
K00241	0	0	1	1	1	0	0	1	1	1	1	sdhC, frdC; succinate dehydrogenase / fumarate reductase, cytochrome b subunit
K00242	0	0	0	0	1	1	1	0	0	1	1	sdhD, frdD; succinate dehydrogenase / fumarate reductase, membrane anchor subunit
K00245	0	1	0	0	1	0	0	0	0	0	0	frdB; fumarate reductase iron-sulfur subunit [EC:1.3.5.4]
K00246	0	0	0	0	2	1	0	0	0	0	0	frdC; fumarate reductase subunit C
K00247	0	0	0	0	2	0	0	0	0	0	0	frdD; fumarate reductase subunit D
K00411	0	0	0	0	1	2	2	1	1	1	1	UQCRFS1, RIP1, petA; ubiquinol-cytochrome c reductase iron-sulfur subunit [EC:7.1.1.8]
K00412	0	0	0	0	1	1	2	1	1	1	1	CYTB, petB; ubiquinol-cytochrome c reductase cytochrome b subunit
K00413	0	0	0	0	1	1	2	1	1	0	1	CYC1, CYT1, petC; ubiquinol-cytochrome c reductase cytochrome c1 subunit
K03887	0	0	1	0	0	0	0	0	0	0	0	MQCRB, qcrB, bfcB, petB; menaquinol-cytochrome c reductase cytochrome b subunit
K02257	2	2	0	1	1	1	1	1	1	2	1	COX10, ctaB, cyoE; heme o synthase [EC:2.5.1.141]
K02277	0	0	0	1	1	0	1	0	0	1	0	coxD, ctaF; cytochrome c oxidase subunit IV [EC:7.1.1.9]
K02276	0	0	0	1	2	1	2	1	1	3	1	coxC, ctaE; cytochrome c oxidase subunit III [EC:7.1.1.9]
K02274	0	0	0	0	1	1	1	1	1	2	1	coxA, ctaD; cytochrome c oxidase subunit I [EC:7.1.1.9]
K02275	0	0	0	0	2	1	2	1	1	3	1	coxB, ctaC; cytochrome c oxidase subunit II [EC:7.1.1.9]
K02258	0	0	0	0	1	1	1	1	1	2	1	COX11, ctaG; cytochrome c oxidase assembly protein subunit 11
K02259	1	1	0	1	1	1	1	1	1	2	1	COX15, ctaA; heme a synthase [EC:1.17.99.9]
K00404	0	0	0	0	0	0	0	0	0	1	0	ccoN; cytochrome c oxidase cbb3-type subunit I [EC:7.1.1.9]
K00405	0	0	0	0	0	0	0	0	0	1	0	ccoO; cytochrome c oxidase cbb3-type subunit II
K00407	0	0	0	0	0	0	0	0	0	2	0	ccoQ; cytochrome c oxidase cbb3-type subunit IV
K00406	0	0	0	0	1	0	0	0	0	2	0	ccoP; cytochrome c oxidase cbb3-type subunit III
K00425	0	0	1	0	0	0	1	0	0	0	0	cydA; cytochrome bd ubiquinol oxidase subunit I [EC:7.1.1.7]
K00426	0	0	0	0	0	0	1	0	0	0	0	cydB; cytochrome bd ubiquinol oxidase subunit II [EC:7.1.1.7]
K02111	0	0	1	1	0	1	1	1	1	1	1	ATPF1A, atpA; F-type H+/Na+-transporting ATPase subunit alpha [EC:7.1.2.2 7.2.2.1]
K02112	0	0	1	1	0	1	1	1	1	1	1	ATPF1B, atpD; F-type H+/Na+-transporting ATPase subunit beta [EC:7.1.2.2 7.2.2.1]
K02115	0	0	1	1	1	1	1	1	1	1	1	ATPF1G, atpG; F-type H+-transporting ATPase subunit gamma
K02113	0	0	1	1	1	1	1	1	1	1	1	ATPF1D, atpH; F-type H+-transporting ATPase subunit delta
K02114	0	0	1	0	1	1	1	1	1	1	1	ATPF1E, atpC; F-type H+-transporting ATPase subunit epsilon
K02108	0	0	1	1	1	1	2	1	1	1	1	ATPF0A, atpB; F-type H+-transporting ATPase subunit a
K02109	0	0	1	1	2	1	2	1	1	1	1	ATPF0B, atpF; F-type H+-transporting ATPase subunit b
K02110	0	0	0	2	0	1	2	1	1	1	1	ATPF0C, atpE; F-type H+-transporting ATPase subunit c
K02132	0	0	0	0	1	0	0	0	0	0	0	ATPeF1A, ATP5A1, ATP1; F-type H+-transporting ATPase subunit alpha
K02133	0	0	0	0	1	0	0	0	0	0	0	ATPeF1B, ATP5B, ATP2; F-type H+-transporting ATPase subunit beta [EC:7.1.2.2]
K02117	1	1	0	0	0	0	0	0	0	0	0	ATPVA, ntpA, atpA; V/A-type H+/Na+-transporting ATPase subunit A [EC:7.1.2.2 7.2.2.1]
K02118	1	1	0	0	0	0	0	0	0	0	0	ATPVB, ntpB, atpB; V/A-type H+/Na+-transporting ATPase subunit B
K02119	1	1	0	0	0	0	0	0	0	0	0	ATPVC, ntpC, atpC; V/A-type H+/Na+-transporting ATPase subunit C
K02120	1	1	0	0	0	0	0	0	0	0	0	ATPVD, ntpD, atpD; V/A-type H+/Na+-transporting ATPase subunit D
K02121	1	1	0	1	0	0	0	0	0	0	0	ATPVE, ntpE, atpE; V/A-type H+/Na+-transporting ATPase subunit E
K02122	1	1	0	0	0	0	0	0	0	0	0	ATPVF, ntpF, atpF; V/A-type H+/Na+-transporting ATPase subunit F
K02107	1	1	0	0	0	0	0	0	0	0	0	ATPVG, ahaH, atpH; V/A-type H+/Na+-transporting ATPase subunit G/H
K02123	1	1	0	1	0	0	0	0	0	0	0	ATPVI, ntpI, atpI; V/A-type H+/Na+-transporting ATPase subunit I
K01507	1	0	1	1	0	1	1	2	1	1	1	ppa; inorganic pyrophosphatase [EC:3.6.1.1]
K15987	0	0	1	0	1	1	1	1	1	1	1	hppA; K(+)-stimulated pyrophosphate-energized sodium pump [EC:7.1.3.2]
K00937	0	0	0	0	0	1	1	0	0	1	0	ppk1; polyphosphate kinase [EC:2.7.4.1]
Carbon fixation in photosynthetic organisms [PATH:ko00710]
K01601	0	0	0	0	1	0	0	1	1	0	0	rbcL, cbbL; ribulose-bisphosphate carboxylase large chain [EC:4.1.1.39]
K01602	0	0	0	0	0	0	0	1	1	0	0	rbcS, cbbS; ribulose-bisphosphate carboxylase small chain [EC:4.1.1.39]
K00927	1	1	0	1	1	1	1	1	1	1	1	PGK, pgk; phosphoglycerate kinase [EC:2.7.2.3]
K00134	0	0	1	1	1	1	1	1	1	1	1	GAPDH, gapA; glyceraldehyde 3-phosphate dehydrogenase (phosphorylating) [EC:1.2.1.12]
K01623	0	0	0	0	0	1	0	0	0	0	1	ALDO; fructose-bisphosphate aldolase, class I [EC:4.1.2.13]
K11645	0	0	0	1	0	0	0	0	0	0	0	fbaB; fructose-bisphosphate aldolase, class I [EC:4.1.2.13]
K01624	0	0	0	0	1	0	3	1	1	1	0	FBA, fbaA; fructose-bisphosphate aldolase, class II [EC:4.1.2.13]
K03841	0	0	1	0	0	0	1	0	0	0	0	FBP, fbp; fructose-1,6-bisphosphatase I [EC:3.1.3.11]
K00615	2	2	2	3	1	1	2	1	1	1	1	E2.2.1.1, tktA, tktB; transketolase [EC:2.2.1.1]
K01807	1	1	0	0	0	1	3	1	1	1	1	rpiA; ribose 5-phosphate isomerase A [EC:5.3.1.6]
K01808	0	0	1	1	1	0	0	0	0	0	0	rpiB; ribose 5-phosphate isomerase B [EC:5.3.1.6]
K00855	0	0	0	1	2	1	0	1	1	0	1	PRK, prkB; phosphoribulokinase [EC:2.7.1.19]
K01803	1	1	1	1	1	1	2	1	1	1	1	TPI, tpiA; triosephosphate isomerase (TIM) [EC:5.3.1.1]
K01783	0	0	1	0	1	1	2	1	1	1	1	rpe, RPE; ribulose-phosphate 3-epimerase [EC:5.1.3.1]
K01595	0	0	0	0	1	1	0	0	0	0	1	ppc; phosphoenolpyruvate carboxylase [EC:4.1.1.31]
K01610	1	1	1	0	1	1	0	0	0	0	0	E4.1.1.49, pckA; phosphoenolpyruvate carboxykinase (ATP) [EC:4.1.1.49]
K01006	1	1	1	1	1	0	0	0	0	1	0	ppdK; pyruvate, orthophosphate dikinase [EC:2.7.9.1]
K00029	0	0	0	0	1	1	1	0	0	1	0	E1.1.1.40, maeB; malate dehydrogenase (oxaloacetate-decarboxylating)(NADP+) [EC:1.1.1.40]
K00024	0	0	1	1	1	1	1	0	0	1	1	mdh; malate dehydrogenase [EC:1.1.1.37]
Carbon fixation pathways in prokaryotes [PATH:ko00720]
K00169	0	0	1	0	0	0	0	0	0	0	0	porA; pyruvate ferredoxin oxidoreductase alpha subunit [EC:1.2.7.1]
K00172	0	0	2	0	0	0	0	0	0	0	0	porC, porG; pyruvate ferredoxin oxidoreductase gamma subunit [EC:1.2.7.1]
K03737	0	0	0	0	0	0	0	0	0	1	0	por, nifJ; pyruvate-ferredoxin/flavodoxin oxidoreductase [EC:1.2.7.1 1.2.7.-]
K01007	0	0	0	0	0	1	0	0	0	0	0	pps, ppsA; pyruvate, water dikinase [EC:2.7.9.2]
K01006	1	1	1	1	1	0	0	0	0	1	0	ppdK; pyruvate, orthophosphate dikinase [EC:2.7.9.1]
K01595	0	0	0	0	1	1	0	0	0	0	1	ppc; phosphoenolpyruvate carboxylase [EC:4.1.1.31]
K01960	0	0	1	0	0	0	0	0	0	0	0	pycB; pyruvate carboxylase subunit B [EC:6.4.1.1]
K00024	0	0	1	1	1	1	1	0	0	1	1	mdh; malate dehydrogenase [EC:1.1.1.37]
K01676	0	0	0	0	1	1	0	1	1	1	1	E4.2.1.2A, fumA, fumB; fumarate hydratase, class I [EC:4.2.1.2]
K01679	0	0	1	1	0	0	1	0	0	1	0	E4.2.1.2B, fumC, FH; fumarate hydratase, class II [EC:4.2.1.2]
K00239	0	0	1	0	1	1	1	0	0	1	1	sdhA, frdA; succinate dehydrogenase / fumarate reductase, flavoprotein subunit [EC:1.3.5.1 1.3.5.4]
K00240	1	0	2	1	1	2	1	1	1	1	1	sdhB, frdB; succinate dehydrogenase / fumarate reductase, iron-sulfur subunit [EC:1.3.5.1 1.3.5.4]
K00241	0	0	1	1	1	0	0	1	1	1	1	sdhC, frdC; succinate dehydrogenase / fumarate reductase, cytochrome b subunit
K00242	0	0	0	0	1	1	1	0	0	1	1	sdhD, frdD; succinate dehydrogenase / fumarate reductase, membrane anchor subunit
K00245	0	1	0	0	1	0	0	0	0	0	0	frdB; fumarate reductase iron-sulfur subunit [EC:1.3.5.4]
K00246	0	0	0	0	2	1	0	0	0	0	0	frdC; fumarate reductase subunit C
K00247	0	0	0	0	2	0	0	0	0	0	0	frdD; fumarate reductase subunit D
K01902	1	1	1	1	3	1	1	1	1	1	1	sucD; succinyl-CoA synthetase alpha subunit [EC:6.2.1.5]
K01903	0	0	1	0	1	1	1	1	1	1	1	sucC; succinyl-CoA synthetase beta subunit [EC:6.2.1.5]
K18593	1	1	0	0	0	0	0	0	0	0	0	E6.2.1.56; 4-hydroxybutyrate-CoA ligase (ADP-forming) [EC:6.2.1.56]
K14534	1	1	0	0	0	0	0	0	0	0	0	abfD; 4-hydroxybutyryl-CoA dehydratase / vinylacetyl-CoA-Delta-isomerase [EC:4.2.1.120 5.3.3.3]
K15016	1	1	0	0	0	0	0	0	0	0	0	K15016; enoyl-CoA hydratase / 3-hydroxyacyl-CoA dehydrogenase [EC:4.2.1.17 1.1.1.35]
K00626	0	0	1	0	2	0	0	0	0	1	1	ACAT, atoB; acetyl-CoA C-acetyltransferase [EC:2.3.1.9]
K00174	1	1	0	1	1	0	0	0	0	2	0	korA, oorA, oforA; 2-oxoglutarate/2-oxoacid ferredoxin oxidoreductase subunit alpha [EC:1.2.7.3 1.2.7.11]
K00175	1	1	0	1	1	0	0	0	0	2	0	korB, oorB, oforB; 2-oxoglutarate/2-oxoacid ferredoxin oxidoreductase subunit beta [EC:1.2.7.3 1.2.7.11]
K00031	0	0	0	0	1	1	0	1	1	2	1	IDH1, IDH2, icd; isocitrate dehydrogenase [EC:1.1.1.42]
K01681	0	0	0	1	1	1	0	0	0	0	0	ACO, acnA; aconitate hydratase [EC:4.2.1.3]
K01682	0	0	0	0	0	0	1	1	1	1	1	acnB; aconitate hydratase 2 / 2-methylisocitrate dehydratase [EC:4.2.1.3 4.2.1.99]
K01962	0	0	1	1	1	1	1	1	1	1	1	accA; acetyl-CoA carboxylase carboxyl transferase subunit alpha [EC:6.4.1.2 2.1.3.15]
K02160	0	0	0	1	1	1	1	1	1	1	1	accB, bccP; acetyl-CoA carboxylase biotin carboxyl carrier protein
K01961	0	0	0	1	1	1	1	1	1	1	1	accC; acetyl-CoA carboxylase, biotin carboxylase subunit [EC:6.4.1.2 6.3.4.14]
K01963	0	0	1	1	1	1	1	1	1	1	1	accD; acetyl-CoA carboxylase carboxyl transferase subunit beta [EC:6.4.1.2 2.1.3.15]
K18603	1	1	0	0	0	0	0	0	0	0	0	K18603; acetyl-CoA/propionyl-CoA carboxylase [EC:6.4.1.2 6.4.1.3]
K18604	1	1	0	0	0	0	0	0	0	0	0	K18604; acetyl-CoA/propionyl-CoA carboxylase [EC:6.4.1.2 6.4.1.3 2.1.3.15]
K18605	1	1	0	0	0	0	0	0	0	0	0	K18605; biotin carboxyl carrier protein
K18602	1	0	0	0	0	0	0	0	0	0	0	K18602; malonic semialdehyde reductase [EC:1.1.1.-]
K18594	1	1	0	0	0	0	0	0	0	0	0	K18594; 3-hydroxypropionyl-CoA synthetase (ADP-forming) [EC:6.2.1.-]
K15019	1	1	0	0	0	0	0	0	0	0	0	K15019; 3-hydroxypropionyl-coenzyme A dehydratase [EC:4.2.1.116]
K08691	0	0	0	0	1	1	1	0	0	0	1	mcl; malyl-CoA/(S)-citramalyl-CoA lyase [EC:4.1.3.24 4.1.3.25]
K14470	0	0	0	0	0	0	0	0	0	1	0	mct; 2-methylfumaryl-CoA isomerase [EC:5.4.1.3]
K09709	0	0	0	0	1	0	0	0	0	1	0	meh; 3-methylfumaryl-CoA hydratase [EC:4.2.1.153]
K05606	1	1	0	0	1	1	0	0	0	2	0	MCEE, epi; methylmalonyl-CoA/ethylmalonyl-CoA epimerase [EC:5.1.99.1]
K01847	0	0	0	0	1	1	0	0	0	1	0	MUT; methylmalonyl-CoA mutase [EC:5.4.99.2]
K01848	1	1	0	0	0	0	0	0	0	0	0	E5.4.99.2A, mcmA1; methylmalonyl-CoA mutase, N-terminal domain [EC:5.4.99.2]
K01849	1	1	0	0	0	0	0	0	0	0	0	E5.4.99.2B, mcmA2; methylmalonyl-CoA mutase, C-terminal domain [EC:5.4.99.2]
K15022	0	0	0	0	0	0	0	0	0	1	0	fdhB; formate dehydrogenase (NADP+) beta subunit [EC:1.17.1.10]
K01938	0	0	0	0	1	1	1	0	0	1	1	fhs; formate--tetrahydrofolate ligase [EC:6.3.4.3]
K01491	1	1	1	0	1	1	0	1	1	1	1	folD; methylenetetrahydrofolate dehydrogenase (NADP+) / methenyltetrahydrofolate cyclohydrolase [EC:1.5.1.5 3.5.4.9]
K00297	0	0	1	0	1	1	0	1	1	1	1	metF, MTHFR; methylenetetrahydrofolate reductase (NADH) [EC:1.5.1.54]
K00196	0	0	0	0	1	1	1	0	0	0	1	cooF; anaerobic carbon-monoxide dehydrogenase iron sulfur subunit
K03518	0	0	0	1	4	1	0	0	0	2	0	coxS; aerobic carbon-monoxide dehydrogenase small subunit [EC:1.2.5.3]
K03519	0	0	0	0	3	1	0	0	0	1	0	coxM, cutM; aerobic carbon-monoxide dehydrogenase medium subunit [EC:1.2.5.3]
K03520	0	0	0	0	3	1	0	0	0	0	0	coxL, cutL; aerobic carbon-monoxide dehydrogenase large subunit [EC:1.2.5.3]
Methane metabolism [PATH:ko00680]
K10944	1	1	0	0	0	0	1	0	0	0	0	pmoA-amoA; methane/ammonia monooxygenase subunit A [EC:1.14.18.3 1.14.99.39]
K10945	1	1	0	0	0	0	1	0	0	0	0	pmoB-amoB; methane/ammonia monooxygenase subunit B
K10946	1	1	0	0	0	0	1	0	0	0	0	pmoC-amoC; methane/ammonia monooxygenase subunit C
K16254	0	0	0	0	0	0	1	0	0	0	1	mxaJ; mxaJ protein
K16260	0	0	0	0	0	0	1	0	0	0	0	mxaD; mxaD protein
K00121	0	0	0	0	1	1	0	0	0	1	0	frmA, ADH5, adhC; S-(hydroxymethyl)glutathione dehydrogenase / alcohol dehydrogenase [EC:1.1.1.284 1.1.1.1]
K01070	0	0	0	0	0	1	0	0	0	1	0	frmB, ESD, fghA; S-formylglutathione hydrolase [EC:3.1.2.12]
K00123	0	0	0	0	2	1	1	0	0	1	1	fdoG, fdhF, fdwA; formate dehydrogenase major subunit [EC:1.17.1.9]
K00124	0	0	0	0	1	0	0	0	0	0	0	fdoH, fdsB; formate dehydrogenase iron-sulfur subunit
K00127	0	0	0	0	1	0	0	0	0	0	0	fdoI, fdsG; formate dehydrogenase subunit gamma
K00126	0	0	0	0	0	0	0	0	0	1	0	fdsD; formate dehydrogenase subunit delta [EC:1.17.1.9]
K23995	0	0	0	0	0	0	1	0	0	0	1	xoxF; lanthanide-dependent methanol dehydrogenase [EC:1.1.2.10]
K15022	0	0	0	0	0	0	0	0	0	1	0	fdhB; formate dehydrogenase (NADP+) beta subunit [EC:1.17.1.10]
K00196	0	0	0	0	1	1	1	0	0	0	1	cooF; anaerobic carbon-monoxide dehydrogenase iron sulfur subunit
K03518	0	0	0	1	4	1	0	0	0	2	0	coxS; aerobic carbon-monoxide dehydrogenase small subunit [EC:1.2.5.3]
K03519	0	0	0	0	3	1	0	0	0	1	0	coxM, cutM; aerobic carbon-monoxide dehydrogenase medium subunit [EC:1.2.5.3]
K03520	0	0	0	0	3	1	0	0	0	0	0	coxL, cutL; aerobic carbon-monoxide dehydrogenase large subunit [EC:1.2.5.3]
K00600	1	1	1	1	2	2	1	1	1	1	1	glyA, SHMT; glycine hydroxymethyltransferase [EC:2.1.2.1]
K00830	0	0	0	0	2	0	0	1	1	1	0	AGXT; alanine-glyoxylate transaminase / serine-glyoxylate transaminase / serine-pyruvate transaminase [EC:2.6.1.44 2.6.1.45 2.6.1.51]
K00018	0	0	0	0	1	1	0	0	0	0	0	hprA; glycerate dehydrogenase [EC:1.1.1.29]
K11529	1	0	0	0	1	1	1	0	0	0	0	gck, gckA, GLYCTK; glycerate 2-kinase [EC:2.7.1.165]
K01689	1	1	1	1	2	1	1	1	1	1	1	ENO, eno; enolase [EC:4.2.1.11]
K01595	0	0	0	0	1	1	0	0	0	0	1	ppc; phosphoenolpyruvate carboxylase [EC:4.1.1.31]
K00024	0	0	1	1	1	1	1	0	0	1	1	mdh; malate dehydrogenase [EC:1.1.1.37]
K08692	0	0	0	0	0	1	1	0	0	0	1	mtkB; malate-CoA ligase subunit alpha [EC:6.2.1.9]
K14067	0	0	0	0	0	1	1	0	0	0	1	mtkA; malate-CoA ligase subunit beta [EC:6.2.1.9]
K08691	0	0	0	0	1	1	1	0	0	0	1	mcl; malyl-CoA/(S)-citramalyl-CoA lyase [EC:4.1.3.24 4.1.3.25]
K01623	0	0	0	0	0	1	0	0	0	0	1	ALDO; fructose-bisphosphate aldolase, class I [EC:4.1.2.13]
K11645	0	0	0	1	0	0	0	0	0	0	0	fbaB; fructose-bisphosphate aldolase, class I [EC:4.1.2.13]
K01624	0	0	0	0	1	0	3	1	1	1	0	FBA, fbaA; fructose-bisphosphate aldolase, class II [EC:4.1.2.13]
K01622	1	1	0	0	0	0	0	0	0	0	0	K01622; fructose 1,6-bisphosphate aldolase/phosphatase [EC:4.1.2.13 3.1.3.11]
K16306	1	1	0	0	0	0	0	0	0	0	0	K16306; fructose-bisphosphate aldolase / 2-amino-3,7-dideoxy-D-threo-hept-6-ulosonate synthase [EC:4.1.2.13 2.2.1.10]
K03841	0	0	1	0	0	0	1	0	0	0	0	FBP, fbp; fructose-1,6-bisphosphatase I [EC:3.1.3.11]
K08094	0	0	0	0	0	0	2	0	0	0	0	hxlB; 6-phospho-3-hexuloisomerase [EC:5.3.1.27]
K08093	0	0	0	0	0	0	2	0	0	0	0	hxlA; 3-hexulose-6-phosphate synthase [EC:4.1.2.43]
K00317	0	0	0	0	0	6	0	0	0	3	0	dmd-tmd; dimethylamine/trimethylamine dehydrogenase [EC:1.5.8.1 1.5.8.2]
K18277	0	0	0	0	0	2	0	0	0	0	0	tmm; trimethylamine monooxygenase [EC:1.14.13.148]
K15228	0	0	0	0	0	0	0	0	0	1	0	mauA; methylamine dehydrogenase light chain [EC:1.4.9.1]
K15229	0	0	0	0	0	0	0	0	0	1	0	mauB; methylamine dehydrogenase heavy chain [EC:1.4.9.1]
K08685	0	0	0	0	0	0	0	0	0	1	0	qhpA; quinohemoprotein amine dehydrogenase [EC:1.4.9.1]
K00200	0	0	0	0	0	0	2	0	0	0	2	fwdA, fmdA; formylmethanofuran dehydrogenase subunit A [EC:1.2.7.12]
K00201	0	0	0	0	0	0	2	0	0	0	2	fwdB, fmdB; formylmethanofuran dehydrogenase subunit B [EC:1.2.7.12]
K00202	0	0	0	0	0	0	2	0	0	0	2	fwdC, fmdC; formylmethanofuran dehydrogenase subunit C [EC:1.2.7.12]
K00672	0	0	0	0	0	0	2	0	0	0	2	ftr; formylmethanofuran--tetrahydromethanopterin N-formyltransferase [EC:2.3.1.101]
K01499	0	0	0	0	0	0	1	0	0	0	1	mch; methenyltetrahydromethanopterin cyclohydrolase [EC:3.5.4.27]
K00441	0	0	0	0	1	1	0	0	0	0	0	frhB; coenzyme F420 hydrogenase subunit beta [EC:1.12.98.1]
K10714	0	0	0	0	0	0	3	0	0	0	2	mtdB; methylene-tetrahydromethanopterin dehydrogenase [EC:1.5.1.-]
K10713	0	0	0	0	0	0	2	0	0	0	2	fae; 5,6,7,8-tetrahydromethanopterin hydro-lyase [EC:4.2.1.147]
K00320	0	0	0	0	0	0	0	0	0	7	0	mer; 5,10-methylenetetrahydromethanopterin reductase [EC:1.5.98.2]
K00577	1	1	0	0	0	0	0	0	0	0	0	mtrA; tetrahydromethanopterin S-methyltransferase subunit A [EC:2.1.1.86]
K08264	0	0	1	0	0	0	0	0	0	0	0	hdrD; heterodisulfide reductase subunit D [EC:1.8.98.1]
K01895	1	1	1	1	1	1	1	1	1	1	1	ACSS1_2, acs; acetyl-CoA synthetase [EC:6.2.1.1]
K00169	0	0	1	0	0	0	0	0	0	0	0	porA; pyruvate ferredoxin oxidoreductase alpha subunit [EC:1.2.7.1]
K00172	0	0	2	0	0	0	0	0	0	0	0	porC, porG; pyruvate ferredoxin oxidoreductase gamma subunit [EC:1.2.7.1]
K01007	0	0	0	0	0	1	0	0	0	0	0	pps, ppsA; pyruvate, water dikinase [EC:2.7.9.2]
K01834	0	0	1	1	0	0	0	0	0	0	0	PGAM, gpmA; 2,3-bisphosphoglycerate-dependent phosphoglycerate mutase [EC:5.4.2.11]
K15633	0	0	0	1	1	1	1	1	1	1	1	gpmI; 2,3-bisphosphoglycerate-independent phosphoglycerate mutase [EC:5.4.2.12]
K15635	1	1	1	2	0	1	0	0	0	0	0	apgM; 2,3-bisphosphoglycerate-independent phosphoglycerate mutase [EC:5.4.2.12]
K00058	1	1	1	1	3	1	1	1	1	0	1	serA, PHGDH; D-3-phosphoglycerate dehydrogenase / 2-oxoglutarate reductase [EC:1.1.1.95 1.1.1.399]
K00831	0	0	0	0	1	1	1	1	1	1	2	serC, PSAT1; phosphoserine aminotransferase [EC:2.6.1.52]
K01079	1	1	1	0	1	0	1	1	1	1	0	serB, PSPH; phosphoserine phosphatase [EC:3.1.3.3]
K02203	0	0	1	0	1	0	0	0	0	1	0	thrH; phosphoserine / homoserine phosphotransferase [EC:3.1.3.3 2.7.1.39]
K14083	0	0	0	0	0	13	0	0	0	0	0	mttB; trimethylamine---corrinoid protein Co-methyltransferase [EC:2.1.1.250]
K06034	0	0	1	0	0	0	0	0	0	0	0	comD; sulfopyruvate decarboxylase subunit alpha [EC:4.1.1.79]
K13039	0	0	1	0	0	0	0	0	0	0	0	comE; sulfopyruvate decarboxylase subunit beta [EC:4.1.1.79]
K11779	0	0	0	0	0	0	0	0	0	1	0	fbiC; FO synthase [EC:2.5.1.147 4.3.1.32]
K11780	1	1	0	0	0	0	0	0	0	0	0	cofG; 7,8-didemethyl-8-hydroxy-5-deazariboflavin synthase [EC:4.3.1.32]
K11781	1	1	0	0	0	0	0	0	0	0	0	cofH; 5-amino-6-(D-ribitylamino)uracil---L-tyrosine 4-hydroxyphenyl transferase [EC:2.5.1.147]
K14941	1	1	0	0	0	0	0	0	0	1	0	cofC, fbiD; 2-phospho-L-lactate/phosphoenolpyruvate guanylyltransferase [EC:2.7.7.68 2.7.7.105]
K11212	1	1	0	0	0	0	0	0	0	1	0	cofD; LPPG:FO 2-phospho-L-lactate transferase [EC:2.7.8.28]
K12234	2	2	0	0	0	0	0	0	0	1	0	cofE; coenzyme F420-0:L-glutamate ligase / coenzyme F420-1:gamma-L-glutamate ligase [EC:6.3.2.31 6.3.2.34]
K06914	0	0	0	0	0	0	1	0	0	0	1	mfnD; tyramine---L-glutamate ligase [EC:6.3.4.24]
K09733	0	0	0	0	0	0	1	0	0	0	1	mfnB; (5-formylfuran-3-yl)methyl phosphate synthase [EC:4.2.3.153]
K19793	0	0	0	0	0	0	1	0	0	0	0	mfnC; (5-formylfuran-3-yl)methyl phosphate transaminase [EC:2.6.1.108]
K07144	0	0	0	0	0	0	1	0	0	0	1	mfnE; 5-(aminomethyl)-3-furanmethanol phosphate kinase [EC:2.7.4.31]
K07072	0	0	0	0	0	0	1	0	0	0	1	mfnF; (4-(4-[2-(gamma-L-glutamylamino)ethyl]phenoxymethyl)furan-2-yl)methanamine synthase [EC:2.5.1.131]
M00174 Methane oxidation, methanotroph, methane => formaldehyde [PATH:map01200 map01220 map00680]
K10944	1	1	0	0	0	0	1	0	0	0	0	pmoA-amoA; methane/ammonia monooxygenase subunit A [EC:1.14.18.3 1.14.99.39]
K10945	1	1	0	0	0	0	1	0	0	0	0	pmoB-amoB; methane/ammonia monooxygenase subunit B
K10946	1	1	0	0	0	0	1	0	0	0	0	pmoC-amoC; methane/ammonia monooxygenase subunit C
M00346 Formaldehyde assimilation, serine pathway [PATH:map01200 map00680]
K00600	1	1	1	1	2	2	1	1	1	1	1	glyA, SHMT; glycine hydroxymethyltransferase [EC:2.1.2.1]
K00830	0	0	0	0	2	0	0	1	1	1	0	AGXT; alanine-glyoxylate transaminase / serine-glyoxylate transaminase / serine-pyruvate transaminase [EC:2.6.1.44 2.6.1.45 2.6.1.51]
K00018	0	0	0	0	1	1	0	0	0	0	0	hprA; glycerate dehydrogenase [EC:1.1.1.29]
K11529	1	0	0	0	1	1	1	0	0	0	0	gck, gckA, GLYCTK; glycerate 2-kinase [EC:2.7.1.165]
K01689	1	1	1	1	2	1	1	1	1	1	1	ENO, eno; enolase [EC:4.2.1.11]
K01595	0	0	0	0	1	1	0	0	0	0	1	ppc; phosphoenolpyruvate carboxylase [EC:4.1.1.31]
K00024	0	0	1	1	1	1	1	0	0	1	1	mdh; malate dehydrogenase [EC:1.1.1.37]
K08692	0	0	0	0	0	1	1	0	0	0	1	mtkB; malate-CoA ligase subunit alpha [EC:6.2.1.9]
K14067	0	0	0	0	0	1	1	0	0	0	1	mtkA; malate-CoA ligase subunit beta [EC:6.2.1.9]
K08691	0	0	0	0	1	1	1	0	0	0	1	mcl; malyl-CoA/(S)-citramalyl-CoA lyase [EC:4.1.3.24 4.1.3.25]
M00345 Formaldehyde assimilation, ribulose monophosphate pathway [PATH:map01200 map00680]
K08093	0	0	0	0	0	0	2	0	0	0	0	hxlA; 3-hexulose-6-phosphate synthase [EC:4.1.2.43]
K08094	0	0	0	0	0	0	2	0	0	0	0	hxlB; 6-phospho-3-hexuloisomerase [EC:5.3.1.27]
K01624	0	0	0	0	1	0	3	1	1	1	0	FBA, fbaA; fructose-bisphosphate aldolase, class II [EC:4.1.2.13]
M00378 F420 biosynthesis [PATH:map00680]
K11779	0	0	0	0	0	0	0	0	0	1	0	fbiC; FO synthase [EC:2.5.1.147 4.3.1.32]
K11780	1	1	0	0	0	0	0	0	0	0	0	cofG; 7,8-didemethyl-8-hydroxy-5-deazariboflavin synthase [EC:4.3.1.32]
K11781	1	1	0	0	0	0	0	0	0	0	0	cofH; 5-amino-6-(D-ribitylamino)uracil---L-tyrosine 4-hydroxyphenyl transferase [EC:2.5.1.147]
K14941	1	1	0	0	0	0	0	0	0	1	0	cofC, fbiD; 2-phospho-L-lactate/phosphoenolpyruvate guanylyltransferase [EC:2.7.7.68 2.7.7.105]
K11212	1	1	0	0	0	0	0	0	0	1	0	cofD; LPPG:FO 2-phospho-L-lactate transferase [EC:2.7.8.28]
K12234	2	2	0	0	0	0	0	0	0	1	0	cofE; coenzyme F420-0:L-glutamate ligase / coenzyme F420-1:gamma-L-glutamate ligase [EC:6.3.2.31 6.3.2.34]
Nitrogen metabolism [PATH:ko00910]
K03320	1	1	2	1	3	4	3	2	2	3	2	ammonium transporter, Amt family
K02575	0	0	1	0	0	0	3	1	0	2	1	NRT, narK, nrtP, nasA; MFS transporter, NNP family, nitrate/nitrite transporter
K00370	0	0	0	0	0	0	1	0	0	1	0	narG, narZ, nxrA; nitrate reductase / nitrite oxidoreductase, alpha subunit [EC:1.7.5.1 1.7.99.-]
K00371	0	0	0	0	0	0	1	0	0	1	0	narH, narY, nxrB; nitrate reductase / nitrite oxidoreductase, beta subunit [EC:1.7.5.1 1.7.99.-]
K00374	0	0	0	0	1	0	1	1	1	1	0	narI, narV; nitrate reductase gamma subunit [EC:1.7.5.1 1.7.99.-]
K00373	0	0	0	0	0	0	1	0	0	1	0	narJ, narW; nitrate reductase molybdenum cofactor assembly chaperone NarJ/NarW
K02567	0	0	0	0	0	0	0	0	0	1	0	napA; nitrate reductase (cytochrome) [EC:1.9.6.1]
K02568	0	0	0	0	0	0	0	0	0	1	0	napB; nitrate reductase (cytochrome), electron transfer subunit
K00362	0	0	0	0	0	0	0	0	0	0	1	nirB; nitrite reductase (NADH) large subunit [EC:1.7.1.15]
K00363	0	0	0	0	0	0	0	0	0	0	1	nirD; nitrite reductase (NADH) small subunit [EC:1.7.1.15]
K00366	0	0	1	0	0	0	0	0	0	0	0	nirA; ferredoxin-nitrite reductase [EC:1.7.7.1]
K00368	1	1	2	0	0	0	1	0	0	0	0	nirK; nitrite reductase (NO-forming) [EC:1.7.2.1]
K15864	0	0	0	0	0	0	0	0	0	1	0	nirS; nitrite reductase (NO-forming) / hydroxylamine reductase [EC:1.7.2.1 1.7.99.1]
K10944	1	1	0	0	0	0	1	0	0	0	0	pmoA-amoA; methane/ammonia monooxygenase subunit A [EC:1.14.18.3 1.14.99.39]
K10945	1	1	0	0	0	0	1	0	0	0	0	pmoB-amoB; methane/ammonia monooxygenase subunit B
K10946	1	1	0	0	0	0	1	0	0	0	0	pmoC-amoC; methane/ammonia monooxygenase subunit C
K10535	0	0	0	0	0	0	1	0	0	0	0	hao; hydroxylamine dehydrogenase [EC:1.7.2.6]
K00459	0	0	0	0	1	3	0	0	0	5	1	ncd2, npd; nitronate monooxygenase [EC:1.13.12.16]
K01501	0	0	0	0	0	0	0	0	0	1	0	E3.5.5.1; nitrilase [EC:3.5.5.1]
K15371	0	0	0	0	1	1	1	0	0	1	0	GDH2; glutamate dehydrogenase [EC:1.4.1.2]
K00261	0	0	1	0	0	0	0	0	0	0	0	GLUD1_2, gdhA; glutamate dehydrogenase (NAD(P)+) [EC:1.4.1.3]
K00262	0	0	1	0	0	0	0	0	0	1	0	E1.4.1.4, gdhA; glutamate dehydrogenase (NADP+) [EC:1.4.1.4]
K01915	2	2	1	1	1	7	1	1	1	4	1	glnA, GLUL; glutamine synthetase [EC:6.3.1.2]
K00265	0	0	1	1	1	1	1	1	1	1	1	gltB; glutamate synthase (NADPH) large chain [EC:1.4.1.13]
K00266	0	0	1	1	1	1	1	1	1	1	1	gltD; glutamate synthase (NADPH) small chain [EC:1.4.1.13]
K01673	0	0	0	2	1	0	3	3	0	1	1	cynT, can; carbonic anhydrase [EC:4.2.1.1]
K01674	0	0	1	0	0	0	0	0	0	0	0	cah; carbonic anhydrase [EC:4.2.1.1]
M00530 Dissimilatory nitrate reduction, nitrate => ammonia [PATH:map00910]
K00370	0	0	0	0	0	0	1	0	0	1	0	narG, narZ, nxrA; nitrate reductase / nitrite oxidoreductase, alpha subunit [EC:1.7.5.1 1.7.99.-]
K00371	0	0	0	0	0	0	1	0	0	1	0	narH, narY, nxrB; nitrate reductase / nitrite oxidoreductase, beta subunit [EC:1.7.5.1 1.7.99.-]
K00374	0	0	0	0	1	0	1	1	1	1	0	narI, narV; nitrate reductase gamma subunit [EC:1.7.5.1 1.7.99.-]
K00373	0	0	0	0	0	0	1	0	0	1	0	narJ, narW; nitrate reductase molybdenum cofactor assembly chaperone NarJ/NarW
K02567	0	0	0	0	0	0	0	0	0	1	0	napA; nitrate reductase (cytochrome) [EC:1.9.6.1]
K02568	0	0	0	0	0	0	0	0	0	1	0	napB; nitrate reductase (cytochrome), electron transfer subunit
K00362	0	0	0	0	0	0	0	0	0	0	1	nirB; nitrite reductase (NADH) large subunit [EC:1.7.1.15]
K00363	0	0	0	0	0	0	0	0	0	0	1	nirD; nitrite reductase (NADH) small subunit [EC:1.7.1.15]
M00529 Denitrification, nitrate => nitrogen [PATH:map00910]
K00370	0	0	0	0	0	0	1	0	0	1	0	narG, narZ, nxrA; nitrate reductase / nitrite oxidoreductase, alpha subunit [EC:1.7.5.1 1.7.99.-]
K00371	0	0	0	0	0	0	1	0	0	1	0	narH, narY, nxrB; nitrate reductase / nitrite oxidoreductase, beta subunit [EC:1.7.5.1 1.7.99.-]
K00374	0	0	0	0	1	0	1	1	1	1	0	narI, narV; nitrate reductase gamma subunit [EC:1.7.5.1 1.7.99.-]
K00373	0	0	0	0	0	0	1	0	0	1	0	narJ, narW; nitrate reductase molybdenum cofactor assembly chaperone NarJ/NarW
K02567	0	0	0	0	0	0	0	0	0	1	0	napA; nitrate reductase (cytochrome) [EC:1.9.6.1]
K02568	0	0	0	0	0	0	0	0	0	1	0	napB; nitrate reductase (cytochrome), electron transfer subunit
K00368	1	1	2	0	0	0	1	0	0	0	0	nirK; nitrite reductase (NO-forming) [EC:1.7.2.1]
K15864	0	0	0	0	0	0	0	0	0	1	0	nirS; nitrite reductase (NO-forming) / hydroxylamine reductase [EC:1.7.2.1 1.7.99.1]
M00528 Nitrification, ammonia => nitrite [PATH:map00910]
K10944	1	1	0	0	0	0	1	0	0	0	0	pmoA-amoA; methane/ammonia monooxygenase subunit A [EC:1.14.18.3 1.14.99.39]
K10945	1	1	0	0	0	0	1	0	0	0	0	pmoB-amoB; methane/ammonia monooxygenase subunit B
K10946	1	1	0	0	0	0	1	0	0	0	0	pmoC-amoC; methane/ammonia monooxygenase subunit C
K10535	0	0	0	0	0	0	1	0	0	0	0	hao; hydroxylamine dehydrogenase [EC:1.7.2.6]
Sulfur metabolism [PATH:ko00920]
K03119	0	0	0	0	0	0	0	0	0	1	0	tauD; taurine dioxygenase [EC:1.14.11.17]
K00955	0	0	0	0	0	1	0	0	0	0	1	cysNC; bifunctional enzyme CysN/CysC [EC:2.7.7.4 2.7.1.25]
K00956	0	0	0	0	0	0	1	0	0	0	0	cysN; sulfate adenylyltransferase subunit 1 [EC:2.7.7.4]
K00957	0	0	1	1	0	1	1	0	0	0	1	cysD; sulfate adenylyltransferase subunit 2 [EC:2.7.7.4]
K00958	1	0	1	0	1	1	0	1	1	1	0	sat, met3; sulfate adenylyltransferase [EC:2.7.7.4]
K00860	0	0	0	0	0	0	0	0	0	1	0	cysC; adenylylsulfate kinase [EC:2.7.1.25]
K01082	1	1	0	0	1	1	0	1	1	1	1	cysQ, MET22, BPNT1; 3'(2'), 5'-bisphosphate nucleotidase [EC:3.1.3.7]
K06881	0	0	0	1	0	0	0	0	0	0	0	nrnA; bifunctional oligoribonuclease and PAP phosphatase NrnA [EC:3.1.3.7 3.1.13.3]
K00394	0	0	0	0	1	1	0	1	1	0	0	aprA; adenylylsulfate reductase, subunit A [EC:1.8.99.2]
K00395	0	0	0	0	1	1	0	1	1	0	0	aprB; adenylylsulfate reductase, subunit B [EC:1.8.99.2]
K00390	1	1	1	1	1	1	1	0	0	0	1	cysH; phosphoadenosine phosphosulfate reductase [EC:1.8.4.8 1.8.4.10]
K17222	0	0	0	0	1	1	0	1	1	1	1	soxA; L-cysteine S-thiosulfotransferase [EC:2.8.5.2]
K17223	0	0	0	0	1	1	0	1	1	1	1	soxX; L-cysteine S-thiosulfotransferase [EC:2.8.5.2]
K17226	0	0	0	0	2	1	2	1	1	1	3	soxY; sulfur-oxidizing protein SoxY
K17227	0	0	0	0	2	1	1	1	1	1	2	soxZ; sulfur-oxidizing protein SoxZ
K17224	0	0	0	0	1	1	0	1	1	1	1	soxB; S-sulfosulfanyl-L-cysteine sulfohydrolase [EC:3.1.6.20]
K17225	0	0	0	0	1	0	1	0	0	1	2	soxC; sulfane dehydrogenase subunit SoxC
K08738	0	0	0	0	4	1	0	0	0	0	0	CYC; cytochrome c
K11180	0	0	0	0	1	1	0	1	1	0	0	dsrA; dissimilatory sulfite reductase alpha subunit [EC:1.8.99.5]
K11181	0	0	0	0	1	1	0	1	1	0	0	dsrB; dissimilatory sulfite reductase beta subunit [EC:1.8.99.5]
K00380	0	0	0	0	0	0	1	0	0	0	0	cysJ; sulfite reductase (NADPH) flavoprotein alpha-component [EC:1.8.1.2]
K00381	0	0	0	0	0	1	0	0	0	1	1	cysI; sulfite reductase (NADPH) hemoprotein beta-component [EC:1.8.1.2]
K00392	0	0	1	0	0	0	0	0	0	0	0	sir; sulfite reductase (ferredoxin) [EC:1.8.7.1]
K17725	0	0	0	0	1	1	2	1	1	0	1	ETHE1; sulfur dioxygenase [EC:1.13.11.18]
K17229	0	0	0	0	1	0	1	0	0	0	0	fccB; sulfide dehydrogenase [flavocytochrome c] flavoprotein chain [EC:1.8.2.3]
K17230	0	0	0	0	0	0	3	1	2	3	1	fccA; cytochrome subunit of sulfide dehydrogenase
K08358	0	0	0	0	1	0	0	0	0	0	0	ttrB; tetrathionate reductase subunit B
K01011	1	2	1	0	3	1	0	0	0	3	1	TST, MPST, sseA; thiosulfate/3-mercaptopyruvate sulfurtransferase [EC:2.8.1.1 2.8.1.2]
K02439	0	0	1	1	0	1	0	0	0	0	0	glpE; thiosulfate sulfurtransferase [EC:2.8.1.1]
K00640	0	0	1	1	1	1	1	1	1	1	1	cysE; serine O-acetyltransferase [EC:2.3.1.30]
K01738	0	0	1	2	2	0	0	0	0	2	0	cysK; cysteine synthase [EC:2.5.1.47]
K12339	1	0	1	0	0	0	1	0	1	1	1	cysM; S-sulfo-L-cysteine synthase (O-acetyl-L-serine-dependent) [EC:2.5.1.144]
K00651	0	0	0	0	0	1	1	1	1	0	1	metA; homoserine O-succinyltransferase/O-acetyltransferase [EC:2.3.1.46 2.3.1.31]
K10764	0	0	0	0	1	1	1	1	1	1	1	metZ; O-succinylhomoserine sulfhydrylase [EC:2.5.1.-]
K15762	0	0	0	0	0	0	0	0	0	1	0	tmoC, tbuB, touC; toluene monooxygenase system ferredoxin subunit
K15765	0	0	0	0	0	0	0	0	0	1	0	tmoF, tbuC, touF; toluene monooxygenase electron transfer component [EC:1.18.1.3]
K17486	0	0	0	0	0	1	0	0	0	0	0	dmdA; dimethylsulfoniopropionate demethylase [EC:2.1.1.269]
K20034	0	0	0	0	2	2	0	0	0	2	0	dmdB; 3-(methylthio)propionyl---CoA ligase [EC:6.2.1.44]
K20035	0	0	0	0	1	1	0	0	0	3	0	dmdC; 3-(methylsulfanyl)propanoyl-CoA dehydrogenase [EC:1.3.99.41]
K17218	1	1	0	0	0	0	1	1	2	0	1	sqr; sulfide:quinone oxidoreductase [EC:1.8.5.4]
M00176 Assimilatory sulfate reduction, sulfate => H2S [PATH:map00920]
K00958	1	0	1	0	1	1	0	1	1	1	0	sat, met3; sulfate adenylyltransferase [EC:2.7.7.4]
K00860	0	0	0	0	0	0	0	0	0	1	0	cysC; adenylylsulfate kinase [EC:2.7.1.25]
K00955	0	0	0	0	0	1	0	0	0	0	1	cysNC; bifunctional enzyme CysN/CysC [EC:2.7.7.4 2.7.1.25]
K00957	0	0	1	1	0	1	1	0	0	0	1	cysD; sulfate adenylyltransferase subunit 2 [EC:2.7.7.4]
K00956	0	0	0	0	0	0	1	0	0	0	0	cysN; sulfate adenylyltransferase subunit 1 [EC:2.7.7.4]
K00390	1	1	1	1	1	1	1	0	0	0	1	cysH; phosphoadenosine phosphosulfate reductase [EC:1.8.4.8 1.8.4.10]
K00380	0	0	0	0	0	0	1	0	0	0	0	cysJ; sulfite reductase (NADPH) flavoprotein alpha-component [EC:1.8.1.2]
K00381	0	0	0	0	0	1	0	0	0	1	1	cysI; sulfite reductase (NADPH) hemoprotein beta-component [EC:1.8.1.2]
K00392	0	0	1	0	0	0	0	0	0	0	0	sir; sulfite reductase (ferredoxin) [EC:1.8.7.1]
M00596 Dissimilatory sulfate reduction, sulfate => H2S [PATH:map00920]
K00956	0	0	0	0	0	0	1	0	0	0	0	cysN; sulfate adenylyltransferase subunit 1 [EC:2.7.7.4]
K00957	0	0	1	1	0	1	1	0	0	0	1	cysD; sulfate adenylyltransferase subunit 2 [EC:2.7.7.4]
K00958	1	0	1	0	1	1	0	1	1	1	0	sat, met3; sulfate adenylyltransferase [EC:2.7.7.4]
K00394	0	0	0	0	1	1	0	1	1	0	0	aprA; adenylylsulfate reductase, subunit A [EC:1.8.99.2]
K00395	0	0	0	0	1	1	0	1	1	0	0	aprB; adenylylsulfate reductase, subunit B [EC:1.8.99.2]
K11180	0	0	0	0	1	1	0	1	1	0	0	dsrA; dissimilatory sulfite reductase alpha subunit [EC:1.8.99.5]
K11181	0	0	0	0	1	1	0	1	1	0	0	dsrB; dissimilatory sulfite reductase beta subunit [EC:1.8.99.5]
M00595 Thiosulfate oxidation by SOX complex, thiosulfate => sulfate [PATH:map00920]
K17222	0	0	0	0	1	1	0	1	1	1	1	soxA; L-cysteine S-thiosulfotransferase [EC:2.8.5.2]
K17223	0	0	0	0	1	1	0	1	1	1	1	soxX; L-cysteine S-thiosulfotransferase [EC:2.8.5.2]
K17224	0	0	0	0	1	1	0	1	1	1	1	soxB; S-sulfosulfanyl-L-cysteine sulfohydrolase [EC:3.1.6.20]
K17225	0	0	0	0	1	0	1	0	0	1	2	soxC; sulfane dehydrogenase subunit SoxC
K08738	0	0	0	0	4	1	0	0	0	0	0	CYC; cytochrome c
K17226	0	0	0	0	2	1	2	1	1	1	3	soxY; sulfur-oxidizing protein SoxY
K17227	0	0	0	0	2	1	1	1	1	1	2	soxZ; sulfur-oxidizing protein SoxZ
Benzoate degradation [PATH:ko00362]
K01031	0	0	0	0	1	1	0	0	0	1	0	pcaI; 3-oxoadipate CoA-transferase, alpha subunit [EC:2.8.3.6]
K01032	0	0	0	0	1	1	0	0	0	1	0	pcaJ; 3-oxoadipate CoA-transferase, beta subunit [EC:2.8.3.6]
K00632	0	0	0	0	0	0	1	0	1	0	0	fadA, fadI; acetyl-CoA acyltransferase [EC:2.3.1.16]
K07823	0	0	0	0	0	1	0	0	0	1	0	#N/A
K16249	0	0	0	0	0	0	0	0	0	1	0	dmpK, poxA, tomA0; phenol/toluene 2-monooxygenase (NADH) P0/A0
K16243	0	0	0	0	0	0	0	0	0	1	0	dmpL, poxB, tomA1; phenol/toluene 2-monooxygenase (NADH) P1/A1 [EC:1.14.13.244 1.14.13.243]
K16244	0	0	0	0	0	0	0	0	0	1	0	dmpM, poxC, tomA2; phenol/toluene 2-monooxygenase (NADH) P2/A2 [EC:1.14.13.244 1.14.13.243]
K16242	0	0	0	0	0	0	0	0	0	1	0	dmpN, poxD, tomA3; phenol/toluene 2-monooxygenase (NADH) P3/A3 [EC:1.14.13.244 1.14.13.243]
K16245	0	0	0	0	0	0	0	0	0	1	0	dmpO, poxE, tomA4; phenol/toluene 2-monooxygenase (NADH) P4/A4 [EC:1.14.13.244 1.14.13.243]
K16246	0	0	0	0	0	0	0	0	0	2	0	dmpP, poxF, tomA5; phenol/toluene 2-monooxygenase (NADH) P5/A5 [EC:1.14.13.244 1.14.13.243]
K00446	0	0	0	0	0	0	0	0	0	1	0	dmpB, xylE; catechol 2,3-dioxygenase [EC:1.13.11.2]
K10216	0	0	0	0	0	0	0	0	0	1	0	dmpD, xylF; 2-hydroxymuconate-semialdehyde hydrolase [EC:3.7.1.9]
K18364	0	0	0	0	0	0	0	0	0	2	0	bphH, xylJ, tesE; 2-oxopent-4-enoate/cis-2-oxohex-4-enoate hydratase [EC:4.2.1.80 4.2.1.132]
K01666	0	0	1	0	0	0	0	0	1	0	0	mhpE; 4-hydroxy 2-oxovalerate aldolase [EC:4.1.3.39]
K18365	0	0	0	0	0	0	0	0	0	2	0	bphI, xylK, nahM, tesG; 4-hydroxy-2-oxovalerate/4-hydroxy-2-oxohexanoate aldolase [EC:4.1.3.39 4.1.3.43]
K18366	0	0	0	0	0	0	0	0	0	2	0	bphJ, xylQ, nahO, tesF; acetaldehyde/propanal dehydrogenase [EC:1.2.1.10 1.2.1.87]
K10217	0	0	0	0	0	0	0	0	0	1	0	dmpC, xylG, praB; aminomuconate-semialdehyde/2-hydroxymuconate-6-semialdehyde dehydrogenase [EC:1.2.1.32 1.2.1.85]
K01821	1	1	0	1	0	0	0	0	0	0	1	praC, xylH; 4-oxalocrotonate tautomerase [EC:5.3.2.6]
K01617	0	0	0	0	0	0	0	0	0	1	0	dmpH, xylI, nahK; 2-oxo-3-hexenedioate decarboxylase [EC:4.1.1.77]
K04098	0	0	0	0	1	0	0	0	0	0	0	chqB; hydroxyquinol 1,2-dioxygenase [EC:1.13.11.37]
K00449	0	0	1	0	0	0	0	0	0	1	0	pcaH; protocatechuate 3,4-dioxygenase, beta subunit [EC:1.13.11.3]
K01607	0	0	0	1	2	2	0	0	0	3	1	pcaC; 4-carboxymuconolactone decarboxylase [EC:4.1.1.44]
K10221	0	0	0	0	1	0	0	0	0	0	0	ligI; 2-pyrone-4,6-dicarboxylate lactonase [EC:3.1.1.57]
K10218	0	0	0	0	2	0	0	0	0	0	0	ligK, galC; 4-hydroxy-4-methyl-2-oxoglutarate aldolase [EC:4.1.3.17]
K01782	0	0	0	0	0	0	0	0	0	0	1	fadJ; 3-hydroxyacyl-CoA dehydrogenase / enoyl-CoA hydratase / 3-hydroxybutyryl-CoA epimerase [EC:1.1.1.35 4.2.1.17 5.1.2.3]
K07516	0	0	0	0	2	2	1	0	1	2	0	fadN; 3-hydroxyacyl-CoA dehydrogenase [EC:1.1.1.35]
K00252	0	0	0	0	1	1	0	0	0	1	0	GCDH, gcdH; glutaryl-CoA dehydrogenase [EC:1.3.8.6]
K01692	0	0	0	0	1	1	0	0	0	0	0	paaF, echA; enoyl-CoA hydratase [EC:4.2.1.17]
K00074	0	0	0	0	1	0	0	0	0	0	0	paaH, hbd, fadB, mmgB; 3-hydroxybutyryl-CoA dehydrogenase [EC:1.1.1.157]
K00626	0	0	1	0	2	0	0	0	0	1	1	ACAT, atoB; acetyl-CoA C-acetyltransferase [EC:2.3.1.9]
Toluene degradation [PATH:ko00623]
K16249	0	0	0	0	0	0	0	0	0	1	0	dmpK, poxA, tomA0; phenol/toluene 2-monooxygenase (NADH) P0/A0
K16243	0	0	0	0	0	0	0	0	0	1	0	dmpL, poxB, tomA1; phenol/toluene 2-monooxygenase (NADH) P1/A1 [EC:1.14.13.244 1.14.13.243]
K16244	0	0	0	0	0	0	0	0	0	1	0	dmpM, poxC, tomA2; phenol/toluene 2-monooxygenase (NADH) P2/A2 [EC:1.14.13.244 1.14.13.243]
K16242	0	0	0	0	0	0	0	0	0	1	0	dmpN, poxD, tomA3; phenol/toluene 2-monooxygenase (NADH) P3/A3 [EC:1.14.13.244 1.14.13.243]
K16245	0	0	0	0	0	0	0	0	0	1	0	dmpO, poxE, tomA4; phenol/toluene 2-monooxygenase (NADH) P4/A4 [EC:1.14.13.244 1.14.13.243]
K16246	0	0	0	0	0	0	0	0	0	2	0	dmpP, poxF, tomA5; phenol/toluene 2-monooxygenase (NADH) P5/A5 [EC:1.14.13.244 1.14.13.243]
K15760	0	0	0	0	0	0	0	0	0	1	0	tmoA, tbuA1, touA; toluene monooxygenase system protein A [EC:1.14.13.236 1.14.13.-]
K15761	0	0	0	0	0	0	0	0	0	1	0	tmoB, tbuU, touB; toluene monooxygenase system protein B [EC:1.14.13.236 1.14.13.-]
K15762	0	0	0	0	0	0	0	0	0	1	0	tmoC, tbuB, touC; toluene monooxygenase system ferredoxin subunit
K15763	0	0	0	0	0	0	0	0	0	1	0	tmoD, tbuV, touD; toluene monooxygenase system protein D [EC:1.14.13.236 1.14.13.-]
K15764	0	0	0	0	0	0	0	0	0	1	0	tmoE, tbuA2, touE; toluene monooxygenase system protein E [EC:1.14.13.236 1.14.13.-]
K15765	0	0	0	0	0	0	0	0	0	1	0	tmoF, tbuC, touF; toluene monooxygenase electron transfer component [EC:1.18.1.3]
K01061	0	0	1	0	4	1	2	1	1	1	0	E3.1.1.45; carboxymethylenebutenolidase [EC:3.1.1.45]
Xylene degradation [PATH:ko00622]
K00446	0	0	0	0	0	0	0	0	0	1	0	dmpB, xylE; catechol 2,3-dioxygenase [EC:1.13.11.2]
K10216	0	0	0	0	0	0	0	0	0	1	0	dmpD, xylF; 2-hydroxymuconate-semialdehyde hydrolase [EC:3.7.1.9]
K10217	0	0	0	0	0	0	0	0	0	1	0	dmpC, xylG, praB; aminomuconate-semialdehyde/2-hydroxymuconate-6-semialdehyde dehydrogenase [EC:1.2.1.32 1.2.1.85]
K01821	1	1	0	1	0	0	0	0	0	0	1	praC, xylH; 4-oxalocrotonate tautomerase [EC:5.3.2.6]
K01617	0	0	0	0	0	0	0	0	0	1	0	dmpH, xylI, nahK; 2-oxo-3-hexenedioate decarboxylase [EC:4.1.1.77]
K18364	0	0	0	0	0	0	0	0	0	2	0	bphH, xylJ, tesE; 2-oxopent-4-enoate/cis-2-oxohex-4-enoate hydratase [EC:4.2.1.80 4.2.1.132]
K18365	0	0	0	0	0	0	0	0	0	2	0	bphI, xylK, nahM, tesG; 4-hydroxy-2-oxovalerate/4-hydroxy-2-oxohexanoate aldolase [EC:4.1.3.39 4.1.3.43]
K18366	0	0	0	0	0	0	0	0	0	2	0	bphJ, xylQ, nahO, tesF; acetaldehyde/propanal dehydrogenase [EC:1.2.1.10 1.2.1.87]
K01666	0	0	1	0	0	0	0	0	1	0	0	mhpE; 4-hydroxy 2-oxovalerate aldolase [EC:4.1.3.39]
Styrene degradation [PATH:ko00643]
K00146	0	0	0	0	0	0	0	0	0	1	0	feaB, tynC; phenylacetaldehyde dehydrogenase [EC:1.2.1.39]
K00451	0	0	1	0	0	0	0	0	0	1	0	HGD, hmgA; homogentisate 1,2-dioxygenase [EC:1.13.11.5]
K01800	0	0	0	0	0	0	0	0	0	1	0	maiA, GSTZ1; maleylacetoacetate isomerase [EC:5.2.1.2]
K16171	0	0	0	0	0	0	0	0	0	1	0	faaH; fumarylacetoacetate (FAA) hydrolase [EC:3.7.1.2]
K01721	0	0	0	0	1	1	0	0	0	1	0	nthA; nitrile hydratase subunit alpha [EC:4.2.1.84]
K20807	0	0	0	0	0	1	0	0	0	1	0	nthB; nitrile hydratase subunit beta [EC:4.2.1.84]
K01426	0	0	0	0	2	10	0	0	0	4	0	E3.5.1.4, amiE; amidase [EC:3.5.1.4]
K01501	0	0	0	0	0	0	0	0	0	1	0	E3.5.5.1; nitrilase [EC:3.5.5.1]
K00446	0	0	0	0	0	0	0	0	0	1	0	dmpB, xylE; catechol 2,3-dioxygenase [EC:1.13.11.2]
K10216	0	0	0	0	0	0	0	0	0	1	0	dmpD, xylF; 2-hydroxymuconate-semialdehyde hydrolase [EC:3.7.1.9]
K01039	0	0	0	0	1	0	0	0	0	1	0	gctA; glutaconate CoA-transferase, subunit A [EC:2.8.3.12]
K01040	0	0	0	0	1	0	0	0	0	1	0	gctB; glutaconate CoA-transferase, subunit B [EC:2.8.3.12]
Steroid degradation [PATH:ko00984]
K03333	0	0	0	0	0	0	1	0	0	0	0	choD; cholesterol oxidase [EC:1.1.3.6]
K05898	0	0	0	0	0	0	0	0	0	2	0	kstD; 3-oxosteroid 1-dehydrogenase [EC:1.3.99.4]
K15982	0	0	0	0	0	0	0	0	0	5	0	kshA; 3-ketosteroid 9alpha-monooxygenase subunit A [EC:1.14.15.30]
K16047	0	0	0	0	0	0	0	0	0	2	0	hsaA; 3-hydroxy-9,10-secoandrosta-1,3,5(10)-triene-9,17-dione monooxygenase [EC:1.14.14.12]
K16049	0	0	0	0	0	0	0	0	0	2	0	hsaC; 3,4-dihydroxy-9,10-secoandrosta-1,3,5(10)-triene-9,17-dione 4,5-dioxygenase [EC:1.13.11.25]
K18687	0	0	0	0	0	0	0	0	0	1	0	fadD3; HIP---CoA ligase [EC:6.2.1.41]
K05296	0	0	0	0	0	0	0	0	0	2	0	E1.1.1.51; 3(or 17)beta-hydroxysteroid dehydrogenase [EC:1.1.1.51]
K01822	0	0	0	0	0	0	0	0	0	2	0	E5.3.3.1; steroid Delta-isomerase [EC:5.3.3.1]
K16051	0	0	0	0	0	0	0	0	0	2	0	tesI; 3-oxo-5alpha-steroid 4-dehydrogenase [EC:1.3.99.5]
Proteins containing euaryotic-like domains (ELPs)
ANK	0	0	7	0	2	3	1	0	0	0	1	Ankyrin repeat
CAD	1	1	0	0	4	0	1	0	1	6	0	Cadherin domain
Fn3	1	0	0	0	0	0	0	0	0	1	0	Fibronectin type III domain
LRR	0	0	27	1	0	0	0	0	0	1	0	Leucine Rich Repeat
NHL	2	1	5	0	0	1	0	0	0	0	0	NHL repeat
TPR	11	10	61	11	60	26	20	10	6	36	13	Tetratricopeptide repeat

## Sheet: Table S8
Supplementary Table S8. Functional difference between the two Thermoproteota AOA MAGs
OGs	Bin01	Bin02	KEGG ID	COG ID	COG category	Description
OG0000006	9	0		COG3794	C	PFAM blue (type 1) copper domain protein
OG0000015	7	0		COG0726	S	cellulase activity
OG0000019	6	0
OG0000030	5	0		COG0642	T	Histidine kinase
OG0000032	5	0		COG3316	L	DDE domain
OG0000041	4	0		COG0640	K	transcriptional regulators
OG0000048	4	0		COG0640	K	regulatory protein, arsR
OG0000055	4	0
OG0000080	3	0		COG0517	S	Domain in cystathionine beta-synthase and other proteins.
OG0000098	3	0		COG08777		-
OG0000082	3	0		COG3432	K	Transcriptional regulator
OG0000083	3	0
OG0000084	3	0
OG0000086	3	0
OG0000104	3	0
OG0000131	3	0
OG0000457	2	0		COG0358	L	DNA primase activity
OG0000655	2	0	K04763	COG0582	L	Site-specific tyrosine recombinase
OG0000456	2	0		COG05924		-
OG0001249	2	0		COG0778	C	Nitroreductase
OG0000333	2	0		COG08800	L	metallopeptidase activity
OG0000174	2	0		COG08805		-
OG0000669	2	0		COG11735		-
OG0000432	2	0		COG12840		-
OG0000193	2	0	K03497	COG1475	K	ParB-like nuclease domain
OG0000745	2	0		COG1733	K	HxlR-like helix-turn-helix
OG0000166	2	0	K01011	COG2897	P	Rhodanese Homology Domain
OG0000497	2	0		COG5276	O	LVIVD repeat-containing protein
OG0000185	2	0
OG0000229	2	0
OG0000332	2	0
OG0000349	2	0
OG0000360	2	0
OG0000455	2	0
OG0000496	2	0
OG0000629	2	0
OG0000657	2	0
OG0000876	2	0
OG0000000	0	30		COG3039	L	PFAM transposase, IS4 family protein
OG0000001	0	16		COG3335	L	COG3335 Transposase and inactivated derivatives
OG0000003	0	14		COG02754	L	SPTR Transposase, IS4 family protein
OG0000008	0	9
OG0000009	0	9
OG0000011	0	8		COG3547	L	PFAM transposase IS116 IS110 IS902
OG0000037	0	5		COG2204	T	Two component, sigma54 specific, transcriptional regulator, Fis family
OG0000038	0	5		COG3293	L	Putative transposase of IS4/5 family (DUF4096)
OG0000070	0	4		COG0642	T	PFAM Histidine kinase-, DNA gyrase B-, and HSP90-like ATPase
OG0000073	0	4		COG15271	S	DNA polymerase type B, organellar and viral
OG0000072	0	4	K07497	COG2801	L	Transposase and inactivated derivatives
OG0000071	0	4
OG0000164	0	3		COG02754	L	SPTR Transposase, IS4 family protein
OG0000165	0	3	K07497	COG2963	L	similarity to SP P24580
OG0000161	0	3
OG0000162	0	3
OG0000163	0	3
OG0001431	0	2		COG04041		-
OG0001439	0	2		COG0438	M	PFAM Glycosyl transferase, group 1
OG0001432	0	2	K04763	COG0582	L	Site-specific tyrosine recombinase
OG0001424	0	2	K12574	COG0595	S	5'-3' exoribonuclease activity
OG0001427	0	2		COG08643	S	peptidyl-tyrosine sulfation
OG0001420	0	2		COG08728		-
OG0001441	0	2		COG1247	M	COG1247 Sortase and related acyltransferases
OG0001438	0	2	K01174	COG1525	L	COG1525 Micrococcal nuclease (thermonuclease) homologs
OG0001434	0	2		COG2801	L	Integrase core domain
OG0001436	0	2		COG3177	S	Filamentation induced by cAMP protein
OG0001419	0	2		COG3547	L	PFAM transposase IS116 IS110 IS902 family
OG0001418	0	2
OG0001421	0	2
OG0001422	0	2
OG0001423	0	2
OG0001425	0	2
OG0001426	0	2
OG0001428	0	2
OG0001429	0	2
OG0001430	0	2
OG0001433	0	2
OG0001435	0	2
OG0001437	0	2
OG0001440	0	2

## Sheet: Table S9
Supplementary Table S9. Functional differences between the putative SOB MAGs
OGs	Bin06	Bin08	Bin10	Bin11	Bin12	Bin13	KEGG ID	eggNOG ID	COG category	Description
OG0000019	0	0	22	0	0	0			-
OG0000971	0	0	6	0	0	0		2EK2P	S	by MetaGeneAnnotator
OG0000972	0	0	6	0	0	0			-
OG0001561	0	0	4	0	0	0	K01154,K03427	COG0286	V	type I restriction modification DNA specificity domain
OG0001562	0	0	4	0	0	0		COG5295	UW	domain, Protein
OG0001563	0	0	4	0	0	0		COG3676	L	ISXO2-like transposase domain
OG0002031	0	0	3	0	0	0		COG1404	Q	COG3209 Rhs family protein
OG0002036	0	0	3	0	0	0		COG1476	K	Helix-turn-helix XRE-family like proteins
OG0002040	0	0	3	0	0	0	K01784	COG0451	M	PFAM NAD dependent epimerase dehydratase family
OG0002799	0	0	2	0	0	0		COG1409	S	acid phosphatase activity
OG0002800	0	0	2	0	0	0	K02057,K10110,K19171	COG0419	L	ATPase involved in DNA repair
OG0002809	0	0	2	0	0	0			-
OG0002826	0	0	2	0	0	0		COG2801	L	PFAM Integrase catalytic region
OG0002828	0	0	2	0	0	0			-
OG0002858	0	0	2	0	0	0	K07483	COG2963	L	COG2963 Transposase and inactivated derivatives
OG0002859	0	0	2	0	0	0	K07497	COG2801	L	HTH-like domain
OG0002875	0	0	2	0	0	0		COG3306	M	Glycosyltransferase family 25 (LPS biosynthesis protein)
OG0000973	0	0	0	6	0	0		COG3210	MU	Dystroglycan-type cadherin-like domains.
OG0001583	0	0	0	4	0	0	K03204,K12049	COG3504	U	COG3504 Type IV secretory pathway, VirB9 components
OG0002075	0	0	0	3	0	0		COG0501	O	Peptidase family M48
OG0002076	0	0	0	3	0	0		COG3209	M	TIGRFAM RHS repeat-associated core domain
OG0002078	0	0	0	3	0	0		COG1361	CO	amine dehydrogenase activity
OG0002080	0	0	0	3	0	0			-
OG0002081	0	0	0	3	0	0			-
OG0002958	0	0	0	2	0	0	K06218	COG2026	DJ	COG2026 Cytotoxic translational repressor of toxin-antitoxin stability system
OG0002961	0	0	0	2	0	0			-
OG0002965	0	0	0	2	0	0		COG4227	L	COG4227 Antirestriction protein
OG0002966	0	0	0	2	0	0		28KN7	-	-
OG0002967	0	0	0	2	0	0		COG5301	G	cellulose 1,4-beta-cellobiosidase activity
OG0002968	0	0	0	2	0	0			-
OG0002969	0	0	0	2	0	0	K02666,K12282	COG4796	U	Type ii and iii secretion system protein
OG0002970	0	0	0	2	0	0			-
OG0002972	0	0	0	2	0	0			-
OG0002979	0	0	0	2	0	0	K03286	COG2885	M	PFAM OmpA domain protein transmembrane region-containing protein
OG0002980	0	0	0	2	0	0		COG5048	L	Filamentation induced by cAMP protein fic
OG0002982	0	0	0	2	0	0	K07257	COG1861	M	Cytidylyltransferase
OG0002984	0	0	0	2	0	0			-
OG0001250	0	0	0	0	0	5		COG0607	PT	COG0664 cAMP-binding proteins - catabolite gene activator and regulatory subunit of cAMP-dependent protein kinases
OG0001611	0	0	0	0	0	4		COG3210	U	haemagglutination activity domain
OG0001612	0	0	0	0	0	4		COG3794	C	PFAM Copper binding proteins, plastocyanin azurin family
OG0002137	0	0	0	0	0	3	K10714	COG0169	E	Methylene-tetrahydromethanopterin dehydrogenase, N-terminal
OG0002138	0	0	0	0	0	3		2DZ3U	-	-
OG0003136	0	0	0	0	0	2		2EE49	S	Cytochrome P460
OG0003137	0	0	0	0	0	2		COG0347	K	Nitrogen regulatory protein P-II
OG0003138	0	0	0	0	0	2			-
OG0003139	0	0	0	0	0	2	K09940	COG3296	S	Domain of unknown function (DUF4870)
OG0003140	0	0	0	0	0	2		COG1361	Q	Concanavalin A-like lectin/glucanases superfamily
OG0003141	0	0	0	0	0	2	K00860	COG0529	P	Catalyzes the synthesis of activated sulfate
OG0003142	0	0	0	0	0	2	K10713	COG1795	S	Formaldehyde-activating enzyme (Fae)
OG0003143	0	0	0	0	0	2			-
OG0003144	0	0	0	0	0	2			-
OG0003145	0	0	0	0	0	2	K19231	COG4625	I	Autotransporter beta-domain
OG0003146	0	0	0	0	0	2	K11434	COG4076	J	PRMT5 arginine-N-methyltransferase
OG0003147	0	0	0	0	0	2		COG5316	-	-
OG0003148	0	0	0	0	0	2	K00201	COG1029	-	-
OG0003149	0	0	0	0	0	2	K00200	COG1229	C	TIGRFAM Formylmethanofuran dehydrogenase, subunit A
OG0003150	0	0	0	0	0	2	K00672	COG2037	C	Catalyzes the transfer of a formyl group from 5-formyl tetrahydromethanopterin (5-formyl-H(4)MPT) to methanofuran (MFR) so as to produce formylmethanofuran (formyl-MFR) and tetrahydromethanopterin (H(4)MPT)
OG0003151	0	0	0	0	0	2			-
OG0003152	0	0	0	0	0	2		2DHRN	S	Phasin protein
OG0000002	0	0	0	0	38	0		COG1629	P	COG1629 Outer membrane receptor proteins, mostly Fe transport
OG0000012	0	0	0	0	25	0		COG5616	S	cAMP biosynthetic process
OG0000015	0	0	0	0	23	0		COG1403	V	endonuclease activity
OG0000023	0	0	0	0	21	0		COG2207	K	Arabinose-binding domain of AraC transcription regulator, N-term
OG0000029	0	0	0	0	20	0		2DBUU	S	Protein of unknown function (DUF3604)
OG0000061	0	0	0	0	15	0		COG3119	P	Sulfatase
OG0000069	0	0	0	0	14	0			-
OG0000070	0	0	0	0	14	0		COG1020	Q	Protein of unknown function (DUF1298)
OG0000086	0	0	0	0	13	0	K14645	COG1404	O	Belongs to the peptidase S8 family
OG0000156	0	0	0	0	10	0		2DBEE	S	SnoaL-like domain
OG0000199	0	0	0	0	9	0		COG1629	P	COG1629 Outer membrane receptor proteins, mostly Fe transport
OG0000200	0	0	0	0	9	0		COG1233	Q	Q COG1233 Phytoene dehydrogenase and related proteins
OG0000273	0	0	0	0	8	0	K14520	COG2072	P	Flavoprotein involved in K transport
OG0000274	0	0	0	0	8	0	K00784	COG1234	S	Metallo-beta-lactamase superfamily
OG0000419	0	0	0	0	7	0		COG0183	I	Thiolase, C-terminal domain
OG0000420	0	0	0	0	7	0		COG2199	T	TIGRFAM diguanylate cyclase (GGDEF) domain
OG0000421	0	0	0	0	7	0		COG1028	IQ	COG1028 Dehydrogenases with different specificities (related to short-chain alcohol dehydrogenases)
OG0000422	0	0	0	0	7	0		COG0625	O	Glutathione S-transferase, C-terminal domain
OG0000974	0	0	0	0	6	0		COG5361	M	Conserved Protein
OG0000975	0	0	0	0	6	0			-
OG0000976	0	0	0	0	6	0		COG1309	K	Bacterial regulatory proteins, tetR family
OG0000977	0	0	0	0	6	0		COG1442	M	glycosyl transferase family 8
OG0001238	0	0	0	0	5	0	K11159	COG3670	C	and related enzymes
OG0001239	0	0	0	0	5	0		COG1846	K	nitroreductase
OG0001240	0	0	0	0	5	0		COG0841	V	Protein export membrane protein
OG0001241	0	0	0	0	5	0	K01692	COG1024	I	Enoyl-CoA hydratase/isomerase
OG0001242	0	0	0	0	5	0	K06132	COG1502	I	Phospholipase D Transphosphatidylase
OG0001243	0	0	0	0	5	0		COG1361	M	C-terminal domain of CHU protein family
OG0001244	0	0	0	0	5	0	K03585,K07799,K19586,K19595	COG0845	M	Belongs to the membrane fusion protein (MFP) (TC 8.A.1) family
OG0001245	0	0	0	0	5	0	K07482	COG2826	L	L COG2826 Transposase and inactivated derivatives, IS30 family
OG0001246	0	0	0	0	5	0	K00317	COG0446	C	COG1902 NADH flavin oxidoreductases, Old Yellow Enzyme family
OG0001247	0	0	0	0	5	0		COG2015	Q	COG2015, Alkyl sulfatase and related hydrolases
OG0001248	0	0	0	0	5	0		COG0243	C	Belongs to the prokaryotic molybdopterin-containing oxidoreductase family
OG0001249	0	0	0	0	5	0			-
OG0001584	0	0	0	0	4	0	K07119	COG2130	S	CR COG0604 NADPH quinone reductase and related Zn-dependent oxidoreductases
OG0001586	0	0	0	0	4	0	K01692	COG1024	I	Enoyl-CoA hydratase/isomerase
OG0001587	0	0	0	0	4	0		COG1757	C	COG1757 Na H antiporter
OG0001588	0	0	0	0	4	0		2DNBN	S	Protein of unknown function (DUF3313)
OG0001589	0	0	0	0	4	0	K03929	COG2272	I	Carboxylesterase family
OG0001590	0	0	0	0	4	0		2CCBE	-	-
OG0001591	0	0	0	0	4	0	K03292	COG2211	G	MFS/sugar transport protein
OG0001592	0	0	0	0	4	0		COG2271	G	COG0477 Permeases of the major facilitator superfamily
OG0001593	0	0	0	0	4	0		28NHI	-	-
OG0001594	0	0	0	0	4	0		COG0346	E	Glyoxalase/Bleomycin resistance protein/Dioxygenase superfamily
OG0001595	0	0	0	0	4	0	K00001	COG1454	C	COG1454 Alcohol dehydrogenase, class IV
OG0001596	0	0	0	0	4	0	K16238	COG0531	E	Amino acid permease
OG0001597	0	0	0	0	4	0	K12941	COG1473	S	Peptidase dimerisation domain
OG0001598	0	0	0	0	4	0	K13049	COG0624	E	Peptidase dimerisation domain
OG0001599	0	0	0	0	4	0		COG0845	M	Barrel-sandwich domain of CusB or HlyD membrane-fusion
OG0001600	0	0	0	0	4	0	K16922	COG1994	M	Peptidase, M50 family
OG0001601	0	0	0	0	4	0		COG1028	IQ	Belongs to the short-chain dehydrogenases reductases (SDR) family
OG0001602	0	0	0	0	4	0		COG2050	Q	protein possibly involved in aromatic compounds catabolism
OG0001603	0	0	0	0	4	0		COG1309	K	Bacterial regulatory proteins, tetR family
OG0001604	0	0	0	0	4	0		2ECN7	-	-
OG0001605	0	0	0	0	4	0		COG4993	G	Dehydrogenase
OG0001606	0	0	0	0	4	0	K00605	COG0404	E	The glycine cleavage system catalyzes the degradation of glycine
OG0001607	0	0	0	0	4	0		COG2207	K	helix_turn_helix, arabinose operon control protein
OG0001608	0	0	0	0	4	0		COG1075	S	PGAP1-like protein
OG0001609	0	0	0	0	4	0	K06076	COG2067	I	Outer membrane protein transport protein (OMPP1/FadL/TodX)
OG0001610	0	0	0	0	4	0		2EW52	S	Protein of unknown function (DUF3179)
OG0002083	0	0	0	0	3	0		28IHQ	S	Protein of unknown function (DUF3313)
OG0002084	0	0	0	0	3	0		2C612	-	-
OG0002085	0	0	0	0	3	0		COG1225	O	AhpC/TSA family
OG0002086	0	0	0	0	3	0		COG1051	F	NUDIX domain
OG0002088	0	0	0	0	3	0		2C42J	-	-
OG0002089	0	0	0	0	3	0		COG3828	S	Trehalose utilisation
OG0002090	0	0	0	0	3	0	K00368	COG1082	C	Cytochrome C oxidase, cbb3-type, subunit III
OG0002091	0	0	0	0	3	0		COG1914	P	COG1914 Mn2 and Fe2 transporters of the NRAMP family
OG0002092	0	0	0	0	3	0		COG1545	I	dehydratase
OG0002093	0	0	0	0	3	0		COG1545	S	Rubredoxin-like zinc ribbon domain (DUF35_N)
OG0002094	0	0	0	0	3	0		COG1520	S	Part of the outer membrane protein assembly complex, which is involved in assembly and insertion of beta-barrel proteins into the outer membrane
OG0002095	0	0	0	0	3	0	K21883	COG4221	IQ	oxidoreductase activity
OG0002096	0	0	0	0	3	0		COG4221	S	Enoyl-(Acyl carrier protein) reductase
OG0002097	0	0	0	0	3	0	K07116	COG2366	S	COG2366 Protein related to penicillin acylase
OG0002098	0	0	0	0	3	0		COG0346	E	lactoylglutathione lyase activity
OG0002099	0	0	0	0	3	0		COG0204	I	Phosphate acyltransferases
OG0002104	0	0	0	0	3	0	K03585,K07799,K19586,K19595	COG0845	M	Belongs to the membrane fusion protein (MFP) (TC 8.A.1) family
OG0002105	0	0	0	0	3	0		COG1361	M	TIGRFAM conserved repeat domain
OG0002106	0	0	0	0	3	0		COG0823	EU	peptidase
OG0002107	0	0	0	0	3	0	K06988	COG2085	S	NADP oxidoreductase coenzyme F420-dependent
OG0002108	0	0	0	0	3	0	K07068	COG2030	I	nucleic-acid-binding protein containing a Zn-ribbon
OG0002109	0	0	0	0	3	0	K02003	COG1136	V	ATPases associated with a variety of cellular activities
OG0002110	0	0	0	0	3	0		COG3871	S	Pyridoxamine 5'-phosphate oxidase
OG0002111	0	0	0	0	3	0		COG1024	I	Enoyl-CoA hydratase/isomerase
OG0002112	0	0	0	0	3	0		COG0208	F	P-aminobenzoate N-oxygenase AurF
OG0002113	0	0	0	0	3	0	K00626	COG0183	I	COG0183 Acetyl-CoA acetyltransferase
OG0002114	0	0	0	0	3	0		2C852	S	Domain of unknown function (DUF4136)
OG0002115	0	0	0	0	3	0		COG0745	T	Consisting of a CheY-like receiver domain and a winged-helix DNA-binding domain
OG0002116	0	0	0	0	3	0	K00316	COG1233	Q	all-trans-retinol 13,14-reductase activity
OG0002117	0	0	0	0	3	0		COG0125	F	ATP binding
OG0002118	0	0	0	0	3	0		COG2370	O	HupE / UreJ protein
OG0002119	0	0	0	0	3	0	K02569	COG3005	C	Cytochrome c-type protein
OG0002120	0	0	0	0	3	0		COG3000	I	Fatty acid hydroxylase superfamily
OG0002121	0	0	0	0	3	0		COG5505	S	Protein of unknown function (DUF819)
OG0002122	0	0	0	0	3	0		COG5616	S	cAMP biosynthetic process
OG0002125	0	0	0	0	3	0	K01617	COG3971	Q	4-Oxalocrotonate decarboxylase
OG0002126	0	0	0	0	3	0		COG0583	K	Transcriptional regulator, LysR family
OG0002127	0	0	0	0	3	0		COG3239	I	COG3239 Fatty acid desaturase
OG0002128	0	0	0	0	3	0		COG2268	M	domain protein
OG0002129	0	0	0	0	3	0		2C6CV	-	-
OG0002130	0	0	0	0	3	0		COG3268	C	Saccharopine dehydrogenase NADP binding domain
OG0002133	0	0	0	0	3	0		COG2911	S	Forms passive diffusion pores that allow small molecular weight hydrophilic materials across the outer membrane
OG0002989	0	0	0	0	2	0		COG2267	I	Protein of unknown function (DUF3089)
OG0002990	0	0	0	0	2	0		COG2334	S	Ecdysteroid kinase
OG0002991	0	0	0	0	2	0		COG3637	M	Has lipid A 3-O-deacylase activity. Hydrolyzes the ester bond at the 3 position of lipid A, a bioactive component of lipopolysaccharide (LPS), thereby releasing the primary fatty acyl moiety
OG0002992	0	0	0	0	2	0		COG0204	I	Diacylglycerol acyltransferase
OG0002993	0	0	0	0	2	0	K07267	COG3659	M	wide pore channel activity
OG0002994	0	0	0	0	2	0	K10805	COG1946	I	Acyl-CoA thioesterase
OG0002995	0	0	0	0	2	0	K00046	COG1028	IQ	Enoyl-(Acyl carrier protein) reductase
OG0002996	0	0	0	0	2	0		COG5285	Q	Phytanoyl-CoA dioxygenase (PhyH)
OG0002997	0	0	0	0	2	0		COG1309	K	Bacterial regulatory proteins, tetR family
OG0002998	0	0	0	0	2	0	K05898	COG1053	C	FAD dependent oxidoreductase
OG0002999	0	0	0	0	2	0	K05913	COG1917	S	ChrR Cupin-like domain
OG0003000	0	0	0	0	2	0		COG1752	S	esterase of the alpha-beta hydrolase superfamily
OG0003001	0	0	0	0	2	0		COG5361	S	Protein of unknown function (DUF1254)
OG0003002	0	0	0	0	2	0		COG1804	C	CoA-transferase family III
OG0003003	0	0	0	0	2	0	K17734	COG1404	O	Peptidase S8 and S53 subtilisin kexin sedolisin
OG0003004	0	0	0	0	2	0	K01053	COG3386	G	SMP-30/Gluconolaconase/LRE-like region
OG0003006	0	0	0	0	2	0		2DB8I	-	-
OG0003007	0	0	0	0	2	0			-
OG0003008	0	0	0	0	2	0		2EFI3	S	Domain of unknown function (DUF4252)
OG0003009	0	0	0	0	2	0	K03070	COG0653	U	SecA preprotein cross-linking domain
OG0003010	0	0	0	0	2	0		COG4102	S	protein conserved in bacteria
OG0003011	0	0	0	0	2	0		2BYHJ	-	-
OG0003012	0	0	0	0	2	0		COG1225	O	AhpC/TSA family
OG0003013	0	0	0	0	2	0		2C0ZB	-	-
OG0003014	0	0	0	0	2	0			-
OG0003015	0	0	0	0	2	0		COG3209	M	COG3209 Rhs family protein
OG0003017	0	0	0	0	2	0		COG2141	C	Luciferase-like monooxygenase
OG0003018	0	0	0	0	2	0		COG3751	O	2OG-Fe(II) oxygenase superfamily
OG0003019	0	0	0	0	2	0	K01992	COG0842	V	COG0842 ABC-type multidrug transport system, permease component
OG0003021	0	0	0	0	2	0		2DBGF	-	-
OG0003022	0	0	0	0	2	0		COG4106	S	Predicted methyltransferase regulatory domain
OG0003023	0	0	0	0	2	0		COG0438	M	Glycosyl transferases group 1
OG0003024	0	0	0	0	2	0	K03718	COG1522	K	helix_turn_helix ASNC type
OG0003025	0	0	0	0	2	0	K06169	COG4445	FJ	COG4445 Hydroxylase for synthesis of 2-methylthio-cis-ribozeatin in tRNA
OG0003027	0	0	0	0	2	0		COG0406	G	Phosphoglycerate mutase family
OG0003029	0	0	0	0	2	0		COG0457	S	Transglutaminase-like superfamily
OG0003030	0	0	0	0	2	0		28MBM	-	-
OG0003031	0	0	0	0	2	0		COG1196	D	von Willebrand factor (VWF) type A domain
OG0003032	0	0	0	0	2	0		2EIP6	-	-
OG0003033	0	0	0	0	2	0		2CBAE	-	-
OG0003035	0	0	0	0	2	0	K12405	COG2030	Q	3alpha,7alpha,12alpha-trihydroxy-5beta-cholest-24-enoyl-CoA hydratase activity
OG0003036	0	0	0	0	2	0		COG1063	E	Alcohol dehydrogenase GroES-like domain
OG0003037	0	0	0	0	2	0	K06889	COG1073	S	thiolester hydrolase activity
OG0003038	0	0	0	0	2	0	K02274	COG0843	C	PFAM Cytochrome c oxidase, subunit I
OG0003039	0	0	0	0	2	0	K00261	COG0334	E	Glutamate/Leucine/Phenylalanine/Valine dehydrogenase
OG0003041	0	0	0	0	2	0			-
OG0003042	0	0	0	0	2	0		28HH1	-	-
OG0003043	0	0	0	0	2	0		2BKZZ	S	Sulfotransferase family
OG0003044	0	0	0	0	2	0		COG4307	S	protein conserved in bacteria
OG0003045	0	0	0	0	2	0	K07498	COG3316	L	Transposase and inactivated derivatives
OG0003046	0	0	0	0	2	0	K18366	COG4569	Q	Catalyzes the conversion of acetaldehyde to acetyl-CoA, using NAD( ) and coenzyme A. Is the final enzyme in the meta- cleavage pathway for the degradation of aromatic compounds
OG0003047	0	0	0	0	2	0	K01666,K18365	COG0119	E	Catalyzes the retro-aldol cleavage of 4-hydroxy-2- oxopentanoate to pyruvate and acetaldehyde. Is involved in the meta-cleavage pathway for the degradation of aromatic compounds
OG0003049	0	0	0	0	2	0	K16049	COG0346	E	Glyoxalase bleomycin resistance protein dioxygenase
OG0003050	0	0	0	0	2	0		COG3391	S	amine dehydrogenase activity
OG0003051	0	0	0	0	2	0	K05836	COG2188	K	histidine utilization repressor
OG0003053	0	0	0	0	2	0	K03769	COG0760	O	PPIC-type PPIASE domain
OG0003054	0	0	0	0	2	0	K12297	COG0116	J	Specifically methylates the guanine in position 2445 (m2G2445) and the guanine in position 2069 (m7G2069) of 23S rRNA
OG0003055	0	0	0	0	2	0		COG0625	O	glutathione transferase activity
OG0003056	0	0	0	0	2	0	K03101	COG0597	MU	This protein specifically catalyzes the removal of signal peptides from prolipoproteins
OG0003057	0	0	0	0	2	0		2CCQM	-	-
OG0003059	0	0	0	0	2	0		2F5HB	-	-
OG0003061	0	0	0	0	2	0		2EACJ	S	Limonene-1,2-epoxide hydrolase
OG0003063	0	0	0	0	2	0		COG1468	L	Domain of unknown function(DUF2779)
OG0003064	0	0	0	0	2	0	K03088	COG1595	K	RNA polymerase
OG0003066	0	0	0	0	2	0		29CEM	-	-
OG0003067	0	0	0	0	2	0		COG3686	S	MAPEG family
OG0003068	0	0	0	0	2	0	K03301	COG3202	C	ATP ADP translocase
OG0003069	0	0	0	0	2	0		COG3658	C	Prokaryotic cytochrome b561
OG0003070	0	0	0	0	2	0		29J9T	S	Protein of unknown function (DUF2860)
OG0003071	0	0	0	0	2	0		COG1226	U	TrkA-N domain
OG0003072	0	0	0	0	2	0		COG5470	S	Domain of unknown function (DUF1330)
OG0003073	0	0	0	0	2	0		COG1309	K	COG1309 Transcriptional regulator
OG0003074	0	0	0	0	2	0		COG0346	E	glyoxalase bleomycin resistance protein dioxygenase
OG0003075	0	0	0	0	2	0		COG3631	S	SnoaL-like domain
OG0003076	0	0	0	0	2	0			-
OG0003077	0	0	0	0	2	0	K00185	COG5557	C	Polysulphide reductase, NrfD
OG0003081	0	0	0	0	2	0		COG1917	S	Aspartyl/Asparaginyl beta-hydroxylase
OG0003082	0	0	0	0	2	0	K07302	COG2080	C	[2Fe-2S] binding domain
OG0003083	0	0	0	0	2	0	K01619	COG0274	H	Catalyzes a reversible aldol reaction between acetaldehyde and D-glyceraldehyde 3-phosphate to generate 2-deoxy- D-ribose 5-phosphate
OG0003084	0	0	0	0	2	0	K00128	COG1012	C	belongs to the aldehyde dehydrogenase family
OG0003086	0	0	0	0	2	0		COG0500	Q	Methyltransferase domain
OG0003087	0	0	0	0	2	0		COG3751	O	2OG-Fe(II) oxygenase superfamily
OG0003094	0	0	0	0	2	0		COG0477	EGP	GEPR COG0477 Permeases of the major facilitator superfamily
OG0003095	0	0	0	0	2	0	K02614	COG2050	Q	protein, possibly involved in aromatic compounds catabolism
OG0003097	0	0	0	0	2	0		28NHW	-	-
OG0003099	0	0	0	0	2	0		28TMI	-	-
OG0003102	0	0	0	0	2	0			-
OG0003103	0	0	0	0	2	0	K17363	COG1053	C	Succinate dehydrogenase fumarate reductase, flavoprotein subunit
OG0003112	0	0	0	0	2	0		COG1960	I	Acyl-CoA dehydrogenase, C-terminal domain
OG0003113	0	0	0	0	2	0		COG0715	P	Protein of unknown function (DUF3500)
OG0003114	0	0	0	0	2	0		COG2070	S	Nitronate monooxygenase
OG0003115	0	0	0	0	2	0	K01667	COG3033	E	Beta-eliminating lyase
OG0003117	0	0	0	0	2	0	K00370,K17050	COG5013	C	Belongs to the prokaryotic molybdopterin-containing oxidoreductase family
OG0003118	0	0	0	0	2	0			-
OG0003119	0	0	0	0	2	0		COG3809	S	Transcription factor zinc-finger
OG0003120	0	0	0	0	2	0		COG1073	S	Serine aminopeptidase, S33
OG0003121	0	0	0	0	2	0		COG3637	M	Has lipid A 3-O-deacylase activity. Hydrolyzes the ester bond at the 3 position of lipid A, a bioactive component of lipopolysaccharide (LPS), thereby releasing the primary fatty acyl moiety
OG0003122	0	0	0	0	2	0		COG1028	IQ	Enoyl-(Acyl carrier protein) reductase
OG0003124	0	0	0	0	2	0	K16242	COG3350	S	YHS domain
[truncated: 2,893 more rows]

## Sheet: Table S10
Supplementary Table S10. Functional differences between the sponge MOB symbiont Bin09 and its relatives.
[truncated: 371 more rows]

[truncated: 3 more sheets: Table S11, Table S12, Table S13]
